# Supplementary material for: Managing energy infrastructure to decarbonize industrial parks in China
Source: Nat Commun. 2020 Feb 20;11:981. doi: 10.1038/s41467-020-14805-z (PMC7033157; doi:10.1038/s41467-020-14805-z)
Supplement: Supplementary file 4 — Source Data [file 41467_2020_14805_MOESM4_ESM.xlsx]

## Sheet: Fig 1
Vintage	Coal, ≥600 MW	Coal, [300, 600) MW	Coal, (200, 300) MW	Coal, (120, 200] MW	Coal, (30, 120] MW	Coal, ≤30 MW	Natural gas	Renewable	Other		Fuel category	Capacity		Quantity			Capacity level	Capacity		Quantity
1958	0	0	0	0	0.032	0.023	0	0	0			Value (MW)	Share (%)	Value	Share (%)			Value (MW)	Share (%)	Value	Share (%)
1959	0	0	0	0	0.032	0.023	0	0	0		Coal	447981	87.07	3427	75.45		≥600 MW	169850	33	250	5.5
1960	0	0	0	0	0.12	0.073	0	0	0		Natural gas	42404	8.24	235	5.17		[300, 600) MW	199474	38.8	613	13.5
1961	0	0	0	0	0.12	0.073	0	0	0		Diesel	790	0.15	28	0.62		(200, 300) MW	20284	3.9	90	2
1962	0	0	0	0	0.12	0.073	0	0	0		Coal gangue	6900	1.34	119	2.62		(120, 200] MW	55270	10.7	348	7.7
1963	0	0	0	0	0.12	0.073	0	0	0		Coal gas	4219	0.82	80	1.76		(30, 120] MW	33368	6.5	550	12.1
1964	0	0	0	0	0.12	0.073	0	0	0		Waste heat	4697	0.91	209	4.6		≤30 MW	36288	7.1	2691	59.2
1965	0	0	0	0	0.36375	0.073	0	0	0		MSW	2363	0.46	197	4.34		All	514533	100	4542	100
1966	0	0	0	0	0.36375	0.085	0	0	0		Sludge	463	0.09	23	0.51
1967	0	0	0	0	0.36375	0.085	0	0	0		Biomass	2934	0.57	113	2.49
1968	0	0	0	0	0.36375	0.085	0	0	0		Biogas	5	0.001	3	0.07
1969	0	0	0	0	0.36375	0.085	0	0	0		Wind	333	0.06	9	0.2
1970	0	0	0	0	0.36375	0.085	0	0	0		Solar	1418	0.28	96	2.11
1971	0	0	0	0	0.36375	0.085	0	0	0		Geothermal	27	0.01	3	0.07
1972	0	0	0	0.2	0.41375	0.085	0	0	0		All	514533	100	4542	100
1973	0	0	0	0.2	0.46375	0.085	0	0	0
1974	0	0	0	0.2	0.57375	0.085	0	0	0.125
1975	0	0	0	0.4	0.68375	0.085	0	0	0.25		Note: The statistical values are derived from the sheet named "detailed data".
1976	0	0	0	0.4	0.68375	0.085	0	0	0.25
1977	0	0	0	0.4	0.75275	0.116	0	0	0.25
1978	0	0.3285	0	0.4	0.75275	0.122	0	0	0.512
1979	0	0.657	0	0.5375	0.85275	0.282	0	0	0.512
1980	0	0.987	0	0.675	0.90275	0.307	0	0	0.512
1981	0	0.987	0	0.675	0.90275	0.383	0	0	0.549
1982	0	0.987	0	0.875	0.90275	0.407	0.35	0	0.59375
1983	0	1.317	0	1.35	0.90275	0.459	0.7	0	0.59375
1984	0	1.317	0	2.45	1.12275	0.7293	0.7	0	0.59375
1985	0	1.652	0.655	2.65	1.12275	0.8413	0.7	0	0.59975
1986	0	2.957	1.53	3.5	1.18275	1.0593	0.7	0	0.59975
1987	0	3.617	1.75	4.5	1.64775	1.2243	0.7	0	0.59975
1988	0	5.647	2.62	5.225	2.07875	1.3973	1.41	0	0.61175
1989	0	7.639	4.145	6.163	2.51875	1.9119	1.41	0	0.61775
1990	0	9.581	5.235	6.636	3.03475	2.5349	1.41	0	0.69875
1991	0.6	13.2055	6.11	7.946	3.68075	3.0199	1.41	0.012	0.78575
1992	1.92	14.734	7.205	8.871	4.31075	3.5374	1.41	0.012	0.82675
1993	1.92	18.254	7.872	9.671	4.83975	4.2227	1.8914	0.018	0.86875
1994	2.52	21.454	8.092	10.071	5.28125	4.87609	1.9964	0.018	1.05109
1995	2.52	25.694	8.752	11.4095	5.63975	5.60452	1.9964	0.042	1.35202
1996	3.72	33.404	9.187	12.682	6.7385	6.17942	3.15288	0.042	1.82202
1997	4.92	37.844	9.187	13.147	7.3065	6.97757	3.51548	0.042	2.19302
1998	5.55	43.424	9.407	13.412	8.1433	7.84637	3.74048	0.042	2.45702
1999	7.38	49.314	10.477	14.505	8.6863	8.58237	4.23148	0.042	2.71802
2000	10.48	52.599	10.477	15.1486	9.3733	9.48992	4.25548	0.078	3.02102
2001	13.7	58.424	10.477	16.1536	10.5264	10.4132	4.71448	0.084	3.20452
2002	16.3	61.634	10.687	17.0086	11.7004	11.4302	4.71448	0.123	3.44452
2003	18.7	66.614	10.897	22.3836	12.5774	13.3875	4.92344	0.168	4.40102
2004	23.62	71.344	11.117	25.4886	14.0974	15.4131	5.58144	0.316	5.14802
2005	32.35	84.699	11.537	30.2316	15.5616	18.5901	11.7709	0.382	6.49902
2006	50.65	100.594	13.907	33.8866	17.7818	20.8781	14.8239	0.5295	9.29142
2007	73.77	109.234	14.557	37.6266	18.2828	22.0556	20.1624	0.722575	12.1421
2008	91.48	116.134	13.677	40.2616	19.1991	23.4704	20.5124	1.53279	13.8504
2009	106.68	132.974	14.177	41.6846	19.5891	24.4669	22.3684	1.7393	15.6025
2010	122.18	146.904	13.962	42.5446	20.5061	25.1344	23.3454	2.21956	16.6354
2011	139.83	156.974	14.382	42.9646	21.4036	25.7256	27.3354	2.5454	17.1794
2012	152.2	162.244	14.647	42.7146	21.7511	26.0334	30.2721	3.58375	17.7719
2013	165.99	167.134	14.647	43.1646	22.1594	26.4952	35.2151	4.01379	19.1974
2014	169.85	171.624	14.647	42.4246	22.8534	26.5817	42.4045	4.71609	19.4314

## Sheet: Fig 2 and Sup Figs 2-4
Province	Annual GHG emission (tCO2e)	Annual freshwater consumption (m3)	Annual SO2 emission (t)	Annual NOx emission (t)			Plant ID	Annual GHG emission (tCO2e)	Annual freshwater consumption (m3)	Annual SO2 emission (t)	Annual NOx emission (t)		Note: The statistical values are derived from the sheet named "detailed data". Zero value refers to the renewable energy-based or retired facilities, which have no direct environmental impacts.
Tibet	76725	132765	17.1995	73.0179			1	0	0	0	0
Qinghai	4.3497e+06	5.06587e+07	3784.22	5102.65			2	976628	2100384	224.081	1876.37
Guizhou	9.7998e+06	1.96451e+07	8855.49	10423.4			3	1.35438e+06	1.91827e+06	2967.82	2266.49
Hainan	1.07872e+07	7.46671e+06	13807.3	14157.9			4	0	312690	0	0
Yunnan	1.08252e+07	2.36281e+07	12950.5	14752.1			5	67832.5	827196	701.66	420.996
Sichuan	1.24969e+07	2.86536e+07	17125.9	17029.2			6	0	0	0	0
Beijing	1.84439e+07	3.48415e+07	4736.47	13565.4			7	14723.6	33908.2	23.7585	37.2919
Chongqing	2.00448e+07	3.48185e+07	30514.9	27596.2			8	3.38406e+06	4.81403e+06	4864.25	5969.19
Guangxi	2.94405e+07	4.76621e+07	30419.6	35037			9	13566.3	230028	22.8856	66.1332
Fujian	3.89633e+07	4.22823e+07	34317.7	36500.5			10	2.96873e+06	1.46029e+06	839.907	2168.95
Gansu	3.92927e+07	1.27192e+08	51105.7	49420.9			11	185745	384468	377.035	407.913
Jiangxi	4.22405e+07	6.64435e+07	35662	44338.1			12	250845	393105	405.287	550.88
Ningxia	4.35251e+07	4.49258e+07	43453.5	57871.5			13	28518.1	355518	48.1086	139.021
Shaanxi	4.49474e+07	1.1314e+08	27767.7	63126.9			14	259480	1341560	931.176	311.485
Heilongjiang	4.71344e+07	7.28152e+07	68998.9	70858.8			15	27441.8	368864	283.858	170.315
Henan	5.01224e+07	1.00554e+08	54269.6	70206.5			16	84944.7	152498	304.835	101.969
Shanghai	5.85543e+07	4.67933e+07	24879.6	63642.4			17	5.66081e+06	5.59068e+06	4935.65	5119.09
Hunan	5.99315e+07	5.88154e+07	60429.6	86745.4			18	878544	709733	359.101	772.066
Jilin	6.30093e+07	1.21314e+08	62921.8	75065.2			19	245259	414154	442.625	410.429
Xinjiang	6.33129e+07	1.20559e+08	80361.8	79514.7			20	0	0	0	0
Hubei	6.4656e+07	1.02401e+08	68933.4	89984.8			21	186282	175879	365.902	410.028
Shanxi	7.14997e+07	8.55706e+07	80656.3	82439.5			22	526432	749070	1272.96	898.125
Tianjin	7.80329e+07	9.4365e+07	75547.6	189389			23	2.0941e+06	4.7264e+06	1886.13	2146.83
Liaoning	1.02683e+08	1.47002e+08	124530	124700			24	155912	347302	248.926	275.015
Anhui	1.14766e+08	1.83246e+08	81320.9	119850			25	2.96055e+06	5.59151e+07	1397.71	2385.21
Hebei	1.22829e+08	1.70044e+08	110493	173053			26	3.71511e+06	1.55929e+06	1081.46	5173.16
Guangdong	1.30742e+08	8.96047e+07	99897.3	133799			27	394640	1.1086e+06	255.859	388.711
Zhejiang	1.52917e+08	1.91273e+08	159827	217591			28	466705	182657	420.355	478.456
Inner Mongolia	1.49754e+08	1.82334e+08	166681	180589			29	48016.7	110581	88.6062	87.5927
Jiangsu	3.16233e+08	3.6309e+08	294462	441019			30	9254.84	21296.3	14.9339	23.4406
Shandong	3.77689e+08	6.56103e+08	420468	486568			31	40052.9	88979.3	64.6307	101.446
							32	1.94598e+06	4.19922e+06	1582.02	1994.97
							33	3.91332e+06	9.03261e+06	4569.65	3934.96
							34	8872.21	14785.7	14.3347	19.4842
							35	217238	438198	779.586	260.777
							36	200069	460756	481.591	352.905
							37	215803	496989	438.048	473.923
							38	363538	1.06298e+06	877.786	631.577
							39	5.01069e+06	6.76275e+06	3470.46	5051.37
							40	7.51308e+06	6.75944e+06	5962.05	8747.03
							41	2.77986e+06	6.16597e+06	2156.56	5351.66
							42	20728.9	56530.9	33.4913	45.5226
							43	4.15446e+06	7.64594e+06	4784.53	4180.39
							44	312871	328097	641.498	722.21
							45	4.12305e+06	4.56365e+06	134.684	3162.31
							46	0	0	0	0
							47	2.54114e+06	611239	1038.68	2233.15
							48	301161	492024	679.7	503.979
							49	0	814620	0	0
							50	32153.3	47955.2	51.8836	81.4377
							51	29295.5	362550	303.033	181.82
							52	2.93746e+06	6.33492e+06	3390.69	2870.61
							53	2.02215e+06	4.57937e+06	1311.03	1991.77
							54	100776	1.11198e+06	170.004	491.265
							55	96033.3	221163	173.314	160.707
							56	269414	399304	563.444	682.371
							57	2.59879e+06	1.21197e+06	9326.08	3119.64
							58	2.52508e+06	889759	2271.78	2690.18
							59	321455	503759	663.053	567.019
							60	256048	401258	462.096	428.485
							61	1.20223e+06	2.56315e+06	39.2721	922.089
							62	47109.6	48950.1	76.0176	119.319
							63	51632.5	53630.8	83.3159	130.775
							64	563490	1.33663e+06	18.407	432.188
							65	5.5549e+06	8.36968e+06	575.984	1550.45
							66	316398	504306	10.3355	242.672
							67	1.63593e+06	3.01865e+06	53.4396	1254.73
							68	1.66024e+06	3.07115e+06	54.2336	1273.38
							69	34793.6	37149.3	56.2153	76.4099
							70	351115	831123	227.64	345.839
							71	61172	685829	632.764	379.658
							72	401876	642881	950.884	733.109
							73	2.55614e+06	1.03023e+06	1853.84	2620.5
							74	474091	552791	855.605	793.37
							75	96934.4	121810	156.416	245.515
							76	407633	638809	919.999	682.155
							77	38014.8	29794.4	74.8263	83.1021
							78	143591	200480	291.468	315.339
							79	144262	216826	314.391	292.969
							80	2.91859e+06	4.57378e+06	4659.76	5148.13
							81	18163.5	28464.3	29.3091	46.0043
							82	25734.1	59265.2	41.5782	56.5146
							83	19971.5	45993.9	32.2675	43.8592
							84	218560	1.6671e+06	438.046	1265.84
							85	571246	320336	1167.81	1299.77
							86	698415	443993	847.99	1168.77
							87	429808	230254	148.052	758.142
							88	660665	359832	227.573	1165.35
							89	0	436688	0	0
							90	76235.5	90957.1	150.058	166.654
							91	48862.1	365649	82.4277	238.194
							92	33434.4	101885	45.313	36.7024
							93	29667.8	56167.8	106.467	35.6139
							94	0	228218	0	0
							95	1.72837e+06	2.47404e+06	3815.19	3053.77
							96	82269.6	128424	194.659	150.077
							97	96033.3	221163	227.226	175.185
							98	124060	168174	293.54	226.312
							99	54905.6	690085	92.6227	267.655
							100	24008.3	55290.7	38.7406	60.8082
							101	0	997230	0	0
							102	1.45962e+07	5.44192e+06	19423.9	68048.1
							103	334473	328629	678.932	734.535
							104	384570	515526	909.936	701.538
							105	150766	838997	254.334	734.957
							106	50672.4	631701	85.4816	247.019
							107	104624	69540.6	168.825	264.991
							108	61995.9	66410.7	100.166	136.46
							109	344480	325148	453.742	628.407
							110	156804	116700	154.322	286.044
							111	9567.27	55980.6	98.9639	59.3784
							112	68484	557707	115.529	333.848
							113	84111	109457	175.907	213.036
							114	383849	624144	779.158	842.969
							115	150101	205095	242.516	329.637
							116	128024	180179	206.846	281.153
							117	268144	179278	433.06	617.596
							118	189371	137632	305.834	437.13
							119	831436	1.64465e+06	1204.37	802.231
							120	1.67082e+06	3.23518e+06	2667.59	2947.18
							121	171835	108033	417.977	287.558
							122	235428	436113	461.116	502.604
							123	0	431989	0	0
							124	108802	183129	175.79	238.94
							125	16155.5	34160.1	26.1022	35.4791
							126	3.53681e+06	1.27008e+06	3182.02	3768.06
							127	839511	1.76444e+06	1340.34	1480.82
							128	0	0	0	0
							129	0	0	0	0
							130	78904.6	71047.3	145.604	143.939
							131	50027	681816	517.48	310.488
							132	3.08358e+06	1444864	1371.09	2806.38
							133	1.03504e+06	1.58604e+06	2327.86	1888.14
							134	27209.9	47148.5	56.9058	68.9171
							135	58595.1	124421	94.6711	128.68
							136	30010.4	69113.3	48.4257	76.0102
							137	47143.3	63871.5	88.9555	96.153
							138	0	226027	0	0
							139	0	0	0	0
							140	70449.8	81764.4	166.692	128.516
							141	2.42622e+06	3.61388e+06	5840.2	4279.63
							142	563071	496585	1172.28	942.273
							143	30475.7	379921	51.4108	148.564
							144	487480	3.16527e+06	199.255	428.398
							145	0	0	0	0
							146	184483	424860	385.821	467.257
							147	92667.4	94182.4	149.531	234.708
							148	4.2507e+06	8.407e+06	1827.99	5885.63
							149	0	0	0	0
							150	114493	121687	232.403	251.436
							151	370120	380549	820.672	675.178
							152	291134	386016	590.959	639.357
							153	204624	271359	70.8798	449.374
							154	64899.1	85356.4	232.899	77.9062
							155	25867.9	166154	43.6378	126.102
							156	174683	301491	236.745	191.758
							157	162795	276117	330.45	357.512
							158	552213	1.92999e+06	897.118	998.089
							159	901357	1.42355e+06	1355.12	1508.38
							160	84175.8	139243	135.829	213.2
							161	87149.1	173615	191.552	175.183
							162	85644.5	128052	138.374	188.083
							163	898763	1.22057e+06	1528.48	1544.69
							164	1.69307e+06	2.92016e+06	3821.14	2833.27
							165	730957	1.11294e+06	1455.26	1469.34
							166	97480.5	1.20051e+06	164.444	475.2
							167	0	156164	0	0
							168	1.24506e+06	3.07005e+06	2593.67	1201.33
							169	0	227123	0	0
							170	0	807556	0	0
							171	2.28821e+06	5.02475e+06	2060.96	2345.82
							172	200069	460756	416.532	334.807
							173	451082	332354	653.41	435.237
							174	4.78663e+06	8.16586e+06	2224.42	4990.93
							175	3.18347e+06	5.50694e+06	896.376	1083.53
							176	4.03613e+06	9.41401e+06	5216.49	3975.49
							177	7.35966e+06	1716080	1402.81	8191.48
							178	4.78834e+06	1116516	1383.54	7889.55
							179	3.29277e+06	5.41113e+06	1439.21	5807.17
							180	1.64826e+06	3.88999e+06	1599.45	1623.49
							181	2.15818e+07	1.27393e+07	15927.9	15499.1
							182	4.65359e+06	1.56845e+06	4186.78	4957.86
							183	3.06482e+06	154710	2124.2	7542.66
							184	2.50105e+06	4.39534e+06	1593.83	6541.47
							185	2.59006e+06	1.1325e+06	2256.76	2457.43
							186	3.92773e+06	6.76029e+06	3251.05	6860.59
							187	6.32678e+06	162017	2915.45	1322.71
							188	2.26452e+06	5.31521e+06	1840.98	2321.54
							189	1.5713e+06	346218	1621.88	4988.57
							190	276268	552052	9.02459	211.893
							191	2.57769e+07	2.7863e+07	12214.8	40055.6
							192	2.80025e+06	4.81979e+06	1663.12	1101.15
							193	1.48266e+06	360864	1170.02	2171.95
							194	3.3727e+06	837600	3482.58	5564.94
							195	0	0	0	0
							196	4.79726e+06	2106468	5405.74	8381.47
							197	1.83646e+06	428668	1051.99	1771.56
							198	6.91071e+06	1.56547e+07	5222.34	6806.88
							199	4.01478e+06	6.60982e+06	7248.21	5994.89
							200	0	304531	0	0
							201	23822.9	54863.6	38.4902	52.3173
							202	40255.9	58746.5	72.6509	67.3665
							203	24008.3	55290.7	38.7406	60.8082
							204	292169	365902	593.061	641.631
							205	2.43216e+06	896840	2188.19	2591.18
							206	242583	250377	492.409	532.736
							207	128024	180179	206.846	281.153
							208	38780.9	49704	91.76	70.7447
							209	265887	155245	954.17	319.176
							210	0	0	0	0
							211	41994.8	286530	70.843	204.717
							212	242459	227370	531.594	442.297
							213	354905	202650	598.984	609.968
							214	459396	456230	829.083	768.778
							215	157761	305307	251.878	278.277
							216	0	0	0	0
							217	28357.4	353514	47.8375	138.238
							218	1.1421e+06	1.79677e+06	1823.45	2014.56
							219	289561	371851	704.335	484.566
							220	2.44204e+06	1.15567e+06	2794.62	3697.2
							221	0	0	0	0
							222	0	0	0	0
							223	238840	517218	431.041	399.689
							224	533433	835954	647.676	892.676
							225	793220	1.22448e+06	1431.54	1327.42
							226	96033.3	221163	33.265	210.898
							227	23150.1	183053	10.8122	23.2461
							228	12004.2	27645.3	25.1051	30.4041
							229	215054	384883	388.114	359.883
							230	427156	669405	1039.03	714.826
							231	687559	1.12452e+06	1418.2	1212.79
							232	76725	132765	17.1995	73.0179
							233	424651	693700	1023.8	731.397
							234	1.04677e+06	900167	1700.57	1581.32
							235	2.37243e+06	1.94737e+06	4444.14	3006.69
							236	367009	1.75344e+06	619.125	1789.11
							237	1.56202e+06	1.43433e+06	2253.9	1714.09
							238	6.2596e+06	1.41752e+07	5737.62	6165.55
							239	414803	614522	884.873	756.227
							240	418496	585532	990.209	763.427
							241	1.81603e+06	1.57248e+06	3794.46	3312.83
							242	164474	302506	262.596	290.118
							243	126358	194390	252.603	276.383
							244	0	390781	0	0
							245	723865	921388	860.04	1455.08
							246	56738	49001.2	102.397	94.9485
							247	167710	173144	293.924	310.327
							248	381338	474835	516.041	766.549
							249	750671	1.15801e+06	538.338	1369.39
							250	358519	451721	786.059	654.016
							251	0	0	0	0
							252	113446	162804	204.738	189.846
							253	74735.4	68213.3	120.749	164.126
							254	7531.19	8699.85	12.168	16.5392
							255	1.65066e+06	4009500	3438.6	2123.58
							256	2.29498e+06	3.59223e+06	5275.15	3978.95
							257	120042	276453	193.949	263.623
							258	20194.4	61206.6	32.5863	51.1482
							259	195038	342577	6.37113	149.591
							260	8.4372e+06	4.0072e+06	7599.28	8649.64
							261	278363	499233	513.669	507.794
							262	0	1.22647e+06	0	0
							263	36753.9	290621	17.1658	36.9064
							264	5.87858e+06	5637450	5182.56	6184.16
							265	948386	2610144	1645.07	915.074
							266	284949	652006	454.944	502.625
							267	64012	103774	103.292	162.129
							268	0	207559	0	0
							269	0	1.30099e+06	0	0
							270	160030	250786	378.649	291.929
							271	0	352130	0	0
							272	256048	401258	511.865	560.054
							273	37749.2	59157.5	60.9134	95.6111
							274	2.13777e+06	2.47687e+06	3285.51	2158.18
							275	12168.8	27209.5	19.661	26.7239
							276	1.17236e+06	2.22577e+06	1218.12	1651.27
							277	5.55974e+06	2.09949e+06	3674.24	2955.01
							278	118462	306552	238.032	272.061
							279	4.70655e+06	7.78111e+06	2521.69	11426
							280	118129	209827	423.922	141.805
							281	7529.57	86193.9	12.702	36.7054
							282	25066.6	390234	259.289	155.574
							283	865642	2.94878e+06	3106.47	1039.13
							284	304633	458547	1093.22	365.688
							285	78811.7	181502	142.234	131.888
							286	192036	239594	377.993	419.799
							287	2.61442e+06	1.04101e+06	1896.11	2680.24
							288	236027	203143	7.71008	181.029
							289	2.47373e+06	934904	526.609	903.556
							290	1.12839e+06	1.35608e+06	2348.67	1888.31
							291	274296	396057	443.175	602.379
							292	16329.5	27609.7	26.3833	35.8611
							293	94941.7	117371	175.198	173.194
							294	18533.2	42681.6	10.2599	33.8086
							295	0	0	0	0
							296	43399.4	541032	73.2124	211.564
							297	48016.7	110581	77.5796	105.449
							298	1.83797e+06	2.92376e+06	2807.16	3139.71
							299	158511	379540	242.095	270.775
							300	344056	1.15092e+06	716.725	331.971
							301	6892.23	17872.9	11.1357	15.136
							302	0	0	0	0
							303	3.73693e+06	4.67255e+06	3251.93	3776.39
							304	351592	600608	1261.73	422.059
							305	4.40065e+06	1.0399e+07	15792.3	5282.63
							306	473351	762653	1120	863.494
							307	773325	1.31052e+06	2775.18	928.316
							308	32269.9	47237.7	52.1379	70.8677
							309	51429.7	118441	92.8164	86.0652
							310	379594	1.04074e+06	12.3999	291.142
							311	1.21918e+06	1.24622e+07	2056.69	5943.3
							312	5.28927e+06	3.17378e+06	20230.5	10798.1
							313	572129	540179	1353.72	1043.69
							314	533433	786944	851.668	940.929
							315	441566	555313	990.876	944.572
							316	0	0	0	0
							317	13345.6	17830.4	21.5349	33.8017
							318	1.83578e+06	2.03626e+06	4418.95	3238.16
							319	2.54379e+06	3.05429e+06	2023.87	3792.81
							320	2.65079e+06	4.42514e+06	1449.36	2150.19
							321	633973	895066	1144.15	1060.93
							322	7.58746e+06	9.98752e+06	3445.63	7135.1
							323	108940	827218	50.88	109.392
							324	76602.1	126209	155.491	168.225
							325	288054	424950	584.708	632.594
							326	574540	377647	1359.43	1048.09
							327	467835	3.28093e+06	937.653	2709.57
							328	369726	792072	535.562	356.739
							329	118917	174105	229.193	245.018
							330	611448	460023	1420.28	1036.4
							331	69140.9	108352	142.472	163.48
							332	0	0	0	0
							333	510350	807646	1110.86	1079.23
							334	2.39452e+06	2.65622e+06	3891.17	4321.31
							335	92424.9	98393	193.294	234.093
							336	334277	476196	514.041	609.793
							337	301395	591003	9.84541	231.165
							338	0	0	0	0
							339	789482	1.00491e+06	1638.06	1498.09
							340	0	451132	0	0
							341	77568.8	258846	125.326	170.348
							342	199476	242948	322.289	438.067
							343	867465	412150	1256.56	836.994
							344	128591	292302	143.84	301.641
							345	78210.9	1.05961e+06	809.014	485.408
							346	0	0	0	0
							347	36012.5	82936	58.1847	79.0868
							348	100616	1.37597e+06	1040.77	624.462
							349	0	0	0	0
							350	0	0	0	0
							351	132392	834068	223.338	645.387
							352	126951	1.58262e+06	214.16	618.866
							353	27726.9	345653	46.7737	135.164
							354	0	1.42949e+06	0	0
							355	47672.2	568972	493.122	295.873
							356	649883	777266	1037.59	1146.34
							357	1.38115e+06	772067	4956.43	1657.96
							358	698354	3.56952e+06	7223.78	4334.27
							359	1.46525e+06	1.43543e+06	47.8641	1123.82
							360	0	0	0	0
							361	30322.4	69831.8	48.9914	66.5908
							362	1.13228e+06	668334	4063.33	1359.21
							363	0	1.40321e+06	0	0
							364	3.73444e+06	1.28318e+06	3359.83	3978.61
							365	27952.7	64374.4	45.1626	61.3867
							366	30738.8	34604.2	49.6641	67.5052
							367	319617	1338914	130.642	280.88
							368	9601.8	10809.2	20.0809	24.3194
							369	151090	170090	272.676	252.843
							370	44511	50108.3	71.9156	97.7503
							371	28948	66666.5	46.7707	63.5724
							372	3.38227e+06	1.34247e+06	2452.99	3467.43
							373	3.71864e+06	3.01036e+07	1519.98	3267.95
							374	212127	238802	469.282	366.978
							375	40086.7	92318.7	64.7673	88.0341
							376	55959.3	62996.2	90.4125	122.892
							377	71858	165488	129.684	120.251
							378	99421.1	111923	160.633	218.338
							379	196318	910349	80.2438	172.524
							380	1.04379e+06	603182	2174.39	1007.13
							381	27306.1	30739.8	44.062	69.1607
							382	2.77508e+06	3.0787e+06	3263.69	4871.3
							383	0	0	0	0
							384	31094.6	71610.2	50.239	68.2867
							385	1.65576e+06	1.21037e+06	3428.58	2686.31
							386	1.17188e+06	661272	758.329	1130.71
							387	191148	176461	399.76	484.138
							388	308196	321706	729.226	562.216
							389	4.82354e+06	1.24753e+06	787.238	1290.03
							390	221848	256273	487.618	445.948
							391	75551.9	158774	122.068	165.919
							392	70230	68101	107.997	128.115
							393	7.4722e+06	1.35608e+07	4961.84	10088.5
							394	6217.44	7951.69	10.0327	15.7475
							395	0	0	0	0
							396	0	343127	0	0
							397	0	162082	0	0
							398	5.24464e+06	8.10259e+06	1332.66	4491.22
							399	5.97989e+06	2594403	2060.17	10525.1
							400	4.65909e+06	9.71806e+06	1906.08	1753.83
							401	3.19531e+06	5.97606e+06	362.134	1276.66
							402	1.23827e+07	5.5273e+06	16098.8	15942.1
							403	0	0	0	0
							404	1.13878e+06	2.56636e+06	738.31	2197.55
							405	4.40691e+06	8.99044e+06	4123.05	4517.87
							406	3.52874e+06	1.22301e+06	3174.76	3759.46
							407	2.39144e+06	3.57293e+06	1008.02	1644.16
							408	2.30392e+06	897155	1035.09	1755.45
							409	3.95638e+06	8.67897e+07	15779.4	10051.3
							410	1.44001e+06	3176334	1708.79	1476.27
							411	4.68826e+06	1.04773e+07	3276.93	5174.69
							412	3.15678e+06	1.97583e+06	3395	3630.55
							413	5.26799e+06	10736880	2483.04	7856.13
							414	1.73445e+06	4.13399e+06	1124.51	1708.39
							415	4.25135e+06	1.45179e+06	3824.88	4529.31
							416	3.42609e+06	1.73589e+06	2130.61	1938.8
							417	1.65565e+06	4.85533e+06	3167.23	1630.77
							418	3.98821e+06	3.74133e+06	3102.35	4088.63
							419	2.98041e+06	5.2598e+06	627.587	4243.56
							420	9.08142e+06	4.55474e+06	3741.54	10522
							421	5.64156e+06	2.33991e+06	1634.35	4325.88
							422	0	0	0	0
							423	0	0	0	0
							424	0	0	0	0
							425	3.47382e+06	7.52386e+06	3320.79	3561.28
							426	3.59731e+06	7681716	3372.58	4299.52
							427	2.9389e+06	1.78789e+06	2155.52	986.808
							428	9.10176e+06	3.18646e+06	5716.66	3990.43
							429	5.20026e+06	1.59752e+06	2533.03	6520.86
							430	135235	211929	244.062	226.31
							431	72262.6	81911.9	116.605	183.026
							432	3.19625e+06	1.13438e+06	397.264	1129.95
							433	6.53005e+06	1.2861e+07	901.616	7106.37
							434	705003	732585	23.0297	540.726
							435	70814.2	1.01123e+06	732.502	439.501
							436	28749.6	782120	297.386	178.432
							437	30588.1	410789	316.403	189.842
							438	12628	311018	130.624	78.3743
							439	33348.2	838203	344.954	206.972
							440	2.79262e+06	1.26013e+06	1177.95	5898.81
							441	2.39278e+06	1.36279e+06	1735.37	2453.03
							442	4.09689e+06	1.40081e+06	3685.92	4364.75
							443	2.68234e+06	4.62068e+06	944.98	2108.91
							444	1.67404e+06	3104640	1506.11	1783.49
							445	204665	119933	415.44	373.353
							446	0	0	0	0
							447	13725.2	365196	141.974	85.1842
							448	105710	355532	190.777	176.9
							449	51971	704108	537.588	322.553
							450	5.60942e+06	1.06542e+07	6569.91	13498.1
							451	23428.2	60636	46.5265	52.2242
							452	6.75112e+06	1.86761e+07	7480.41	6904.58
							453	53384.5	75989.1	111.647	135.212
							454	549341	582556	1299.8	1002.12
							455	353587	443337	638.127	591.711
							456	2.04519e+06	3.06146e+06	808.073	1154.35
							457	40446.1	50794.8	65.2652	102.442
							458	836040	993059	1822.75	1753.39
							459	73375.6	216594	150.747	171.022
							460	44476.1	55823.5	86.45	93.74
							461	56711.7	34699.7	91.5118	143.639
							462	244803	153423	579.231	446.573
							463	0	65328.8	0	0
							464	354007	463241	718.584	777.434
							465	119365	764502	201.363	581.886
							466	0	2.10508e+06	0	0
							467	55065.5	86294.2	88.9684	120.929
							468	3.31967e+06	4.20016e+06	5527.75	6267.38
							469	83550.4	121049	174.734	211.616
							470	76417.6	995365	128.912	372.523
							471	103225	139291	203.182	225.654
							472	254207	1.47927e+06	428.833	1239.21
							473	71058.5	197476	116.409	124.055
							474	1.80102e+06	2.09149e+06	4597.08	2878.46
							475	73111.4	435992	123.335	356.405
							476	0	0	0	0
							477	161736	350523	328.301	355.188
							478	719980	915052	1149.5	1269.98
							479	139676	212027	283.522	306.742
							480	1.30157e+06	2.09518e+06	42.5174	998.286
							481	49154.7	244495	22.9575	49.3587
							482	2.39266e+06	5.40168e+06	3092.38	2356.71
							483	1.90785e+06	2.61534e+06	6846.57	2290.23
							484	5.73613e+06	5.58306e+06	6196.09	17546
							485	5.99246e+06	3.74807e+06	2449.39	5266.19
							486	386804	437706	1388.09	464.327
							487	50598.7	663221	85.3573	246.66
							488	40910.3	80963.2	1.33638	31.3775
							489	4.63696e+06	1.38239e+06	6077.56	9066.84
							490	2.00535e+06	806592	1806.19	2055.84
							491	35980.1	513800	372.178	223.307
							492	0	6.54142e+06	0	0
							493	0	0	0	0
							494	193636	400399	309.155	341.556
							495	213169	279000	445.814	539.913
							496	702831	587162	1135.17	1605.76
							497	671966	373845	1212.71	1124.5
							498	1.07652e+06	651371	1559.39	1038.71
							499	1.8548e+06	1.95963e+06	60.5891	1422.6
							500	88700.8	87732.4	2.89751	68.0321
							501	247093	600740	418.268	506.08
							502	73330.5	92515.3	123.705	357.473
							503	30040.8	379406	50.6773	146.444
							504	28812.8	21761.9	46.4933	72.977
							505	47380	1.0178e+06	79.9274	230.969
							506	233503	482836	372.805	411.878
							507	0	555304	0	0
							508	231018	279455	483.143	585.121
							509	75040.5	1.01666e+06	776.219	465.732
							510	0	0	0	0
							511	30216.3	31004.1	55.7588	55.121
							512	5.0263e+06	1.11887e+07	4522.09	5354.93
							513	479601	1.16496e+06	694.72	462.754
							514	2.81628e+06	6.76408e+06	2533.77	3000.41
							515	359033	347848	824.825	637.98
							516	31088.5	45508.4	50.2292	68.2733
							517	3.31569e+06	5.69019e+06	635.946	5602.09
							518	96018	140554	155.135	210.865
							519	76702	90307.2	123.859	179.393
							520	118306	126831	223.105	215.816
							521	24379.8	228674	252.185	151.311
							522	5.18843e+06	1.33726e+06	2696.17	6314.31
							523	2.93672e+06	6.31911e+06	1641.66	1784.78
							524	1.2243e+07	3.5907e+06	2152.42	13893.7
							525	2.97197e+06	1.64595e+06	2155.42	3046.8
							526	2.95508e+06	1.58836e+06	2143.17	3029.49
							527	74441.7	171438	151.106	163.481
							528	17512.5	112903	29.5427	85.3705
							529	0	62445.8	0	0
							530	3.68592e+06	7.46399e+06	7685.79	6741.85
							531	0	0	0	0
							532	119020	177697	192.298	261.378
							533	6.9426e+06	1.1285e+07	3923.73	21419
							534	1.1859e+06	2.0741e+06	855.167	1857.39
							535	161479	233954	103.332	284.834
							536	122737	177825	198.305	269.543
							537	48746.2	112262	101.946	123.464
							538	1.03022e+06	4.28763e+06	1331.51	1014.74
							539	968845	2382611	1786.51	1192.86
							540	24008.3	55290.7	38.7406	60.8082
							541	1.40914e+06	3274560	2488.33	1359.64
							542	3.48761e+06	8.36573e+06	1815.62	8689.03
							543	3.63386e+06	4.54371e+06	1826.17	2949.69
							544	63820.5	410694	107.662	311.114
							545	92626	260091	167.164	155.005
							546	1469.81	4031.04	3.07392	3.72274
							547	29946.4	80561.5	48.3839	65.7652
							548	64012	83670.2	103.292	162.129
							549	19946.6	57205.2	36.8078	36.3868
							550	389741	554183	544.536	710.972
							551	297812	423339	639.274	543.274
							552	0	0	0	0
							553	0	0	0	0
							554	160790	251977	343.276	293.315
							555	285015	159905	674.377	519.928
							556	38822.2	83495.9	62.7243	85.2571
							557	680514	1.57262e+06	1086.49	1200.37
							558	4.43855e+06	8.55594e+06	5736.59	4371.87
							559	2.76721e+06	6.14128e+06	2492.39	2836.88
							560	12388.3	28530	22.3575	20.7312
							561	101345	1.2634e+06	170.963	494.038
							562	6.30637e+06	1.27372e+07	4732.56	5451.47
							563	3618.51	9243.98	6.67732	6.60094
							564	3.1634e+06	1.68245e+06	2294.26	3243.05
							565	256048	377733	605.839	467.087
							566	20803.7	563449	215.194	129.116
							567	195675	245739	462.989	356.954
							568	646205	328659	1345.36	1081.39
							569	169781	205107	286.411	827.651
							570	0	462779	0	0
							571	89945.5	1.12129e+06	151.733	438.469
							572	66008.5	152016	106.649	144.961
							573	24008.3	55290.7	38.7406	60.8082
							574	671966	373845	1634.51	1124.5
							575	0	367237	0	0
							576	120480	823310	241.47	697.785
							577	9240.45	11456.7	19.5462	16.8566
							578	1.74669e+06	1.24447e+06	2788.72	3081
							579	23132.5	615503	239.283	143.57
							580	151895	103741	280.296	277.09
							581	912285	942960	2043.62	1685.6
							582	11305.4	23400.8	18.2428	28.6343
							583	0	0	0	0
							584	39451.3	47184.1	63.7408	86.6388
							585	53170.2	286440	127.987	93.7875
							586	19228.2	44282.2	31.0272	48.7011
							587	5.73549e+06	7.35635e+06	3988.86	5790.62
							588	354543	566166	572.828	778.609
							589	266717	493894	481.35	446.338
							590	320557	589596	779.733	536.438
							591	138665	214975	224.039	304.522
							592	644007	606110	1162.26	1077.72
							593	55824	128562	100.747	93.4189
							594	1.21025e+06	400680	1088.85	1289.38
							595	1.24707e+06	2664900	904.439	1278.47
							596	3.9378e+06	2.98945e+06	4650.24	8922.99
							597	306963	304234	673.021	559.966
							598	310175	273856	653.141	565.826
							599	30927.1	51929.3	64.6798	78.332
							600	8170.49	86572.3	84.5156	50.7094
							601	36032	99709	75.356	91.2616
							602	0	712793	0	0
							603	125261	139755	4.09179	96.0732
							604	3.71006e+06	6.57479e+06	3456.11	4728.79
							605	0	0	0	0
							606	24008.3	55290.7	38.7406	60.8082
							607	5.71063e+06	9.77446e+06	3135.58	6083.73
							608	2.99357e+06	6.66525e+06	3451.16	4589.93
							609	8.39119e+06	2.66897e+06	7630.29	8982
							610	419763	972778	874.434	607.527
							611	2.73235e+06	6.52858e+06	2218.57	2801.14
							612	135917	243413	4.43988	104.246
							613	1.67789e+07	6.36766e+06	9577.64	15411.3
							614	7.68924e+06	1.23296e+07	9233.21	8763.39
							615	3.1301e+06	6756372	2407.39	3208.92
							616	2.03e+06	4.80815e+06	1969.89	1999.5
							617	3.36389e+06	7.43165e+06	3991.74	3448.59
							618	3.16009e+06	1.55046e+06	1409.66	4982.5
							619	3.45961e+06	5.86099e+06	1529.55	7633.94
							620	24547.4	664109	253.919	152.351
							621	8.16243e+06	17382480	827.405	3248.07
							622	0	0	0	0
							623	0	286557	0	0
							624	139277	324726	300.963	305.287
							625	696241	1.60343e+06	827.381	1228.11
							626	2.15362e+06	2.94024e+06	3438.42	3798.79
							627	2.62486e+06	6.27903e+06	2364.17	2690.95
							628	974326	2.33768e+06	877.563	998.858
							629	1.81869e+06	3.93967e+06	59.4096	1394.91
							630	0	0	0	0
							631	5.17108e+06	1.05294e+07	2232.25	7930.1
							632	5.7001e+06	1.38333e+06	2508.3	7078.68
							633	2.70445e+06	1.31276e+06	934.14	2227.22
							634	1.33526e+07	2.61494e+07	9658.07	17411.2
							635	1.05026e+07	4.22537e+06	3499.58	4821.63
							636	0	0	0	0
							637	6.5026e+06	1555568	2575.07	5058.52
							638	2.37996e+06	1.0751e+06	2143.6	2439.88
							639	2.67302e+06	5.96091e+06	2407.55	2740.32
							640	8.38503e+06	3.53917e+06	8950.03	10434.8
							641	4.64972e+06	1903800	4183.29	4953.73
							642	7.0644e+06	2.54964e+06	5132.98	9771.15
							643	5.5571e+06	1.09565e+07	2894.85	6456.76
							644	4.98376e+06	4.87978e+06	5496.44	5019.6
							645	640120	1.00314e+06	1155.24	1071.21
							646	1.25327e+06	2.52273e+06	40.9395	961.238
							647	8.978e+06	2.50173e+06	3502.81	2192.18
							648	693070	398034	22.6399	531.574
							649	5.71642e+06	1.95803e+06	2211.79	6100.18
							650	2.98021e+06	1.07222e+06	1062.41	8524.2
							651	2.78211e+06	5252520	1538.88	2990.37
							652	2.09732e+06	831432	1521.08	2150.13
							653	2.2689e+06	1.05496e+06	1241.85	2062.92
							654	582130	603508	19.0159	446.484
							655	4.65948e+06	1826880	1270.71	2365.16
							656	19624.4	260494	202.995	121.797
							657	574878	899135	917.838	1014.03
							658	61110.2	52491.7	1.99623	46.8706
							659	3.02248e+06	382765	1094.23	9886.84
							660	6.47144e+06	912111	1876.07	1464.68
							661	6.3556e+06	2.3754e+06	5526.35	6682.27
							662	2.67907e+06	5.23034e+06	267.569	1789.07
							663	2.62027e+06	5.29776e+06	579.48	1555.99
							664	229242	94451.3	206.475	235.014
							665	1.80962e+06	4.0706e+06	2475.2	1782.43
							666	9.4124e+06	3428685	3909.6	16795.2
							667	5.33725e+06	6.48126e+06	4801.86	5686.21
							668	2.3486e+06	1.1534e+06	2115.36	2407.74
							669	5.68102e+06	1874964	5111.13	6052.45
							670	2.72179e+06	6070302	2062.32	2790.32
							671	2.86827e+06	1.59744e+06	2080.21	5866.56
							672	3.59258e+06	7.33882e+06	1020.92	4821.02
							673	1.66365e+06	3624264	1974.16	1705.54
							674	2.05532e+06	1.29403e+06	1350.12	1958.02
							675	0	0	0	0
							676	396888	577229	12.9648	304.407
							677	96033.3	221163	194.934	210.898
							678	135636	188702	266.978	286.826
							679	1.27668e+06	2.68736e+06	1849.32	1231.84
							680	867569	606992	561.409	837.095
							681	1.03627e+06	900763	1870.19	1734.15
							682	1.71094e+06	3.93699e+06	2478.36	1650.84
							683	536765	757384	856.987	946.805
							684	287109	532396	459.339	549.161
							685	1.41797e+06	3.07884e+06	1485.78	1368.16
							686	581757	996417	1415.08	973.544
							687	37066	117295	59.8109	93.8807
							688	184666	207292	298.236	426.271
							689	0	526551	0	0
							690	97870.5	124577	157.927	247.886
							691	0	1.27385e+06	0	0
							692	41088.4	94625.7	66.3605	94.3843
							693	68384	61574.3	126.19	124.747
							694	0	565472	0	0
							695	2.69373e+06	5.52177e+06	4322.03	3465.48
							696	128024	135743	206.846	281.153
							697	126541	193005	204.45	277.896
							698	14005.6	9408.13	27.5679	29.0215
							699	233910	297738	377.924	513.688
							700	11321.6	14701.2	26.7882	20.653
							701	651206	698843	1540.83	1187.94
							702	1.69968e+06	3.25529e+06	1470.54	1792.05
							703	2.35561e+06	5.76616e+06	1708.41	2414.93
							704	3413.06	8402.94	12.2482	4.09711
							705	918013	1.34382e+06	1975.48	1635.58
							706	95102.3	234141	341.287	114.163
							707	137411	201147	325.131	250.668
							708	193031	326670	692.715	231.718
							709	76459.8	188244	274.386	91.784
							710	1.08678e+07	1.39775e+07	2509.44	8447.46
							711	48016.7	110581	77.5796	105.449
							712	80928.4	186376	146.053	135.43
							713	240083	552907	383.312	423.486
							714	2.50161e+06	5.47057e+06	568.708	4183.67
							715	5.64789e+06	11436579	5081.33	6017.16
							716	43547.2	63745.9	70.2692	110.296
							717	1.1336e+06	2.44065e+06	4068.08	1360.8
							718	0	759102	0	0
							719	48016.7	110581	77.5796	105.449
							720	48016.7	110581	77.5796	105.449
							721	263551	670464	445.363	259.591
							722	2.89345e+06	891972	826.552	1140.88
							723	1.72838e+06	2.15572e+06	2101.39	1492.33
							724	7.01984e+06	1.27682e+07	3474.83	8202.51
							725	384072	479188	754.411	845.389
							726	2.16477e+06	3.96245e+06	376.989	1573.85
							727	196417	276435	354.479	328.695
							728	41001.9	545688	69.1679	199.877
							729	245771	197810	8.02837	188.502
							730	1.80128e+06	2.58217e+06	1464.38	1846.64
							731	2.0828e+06	2.17076e+06	3140.7	2578.87
							732	808834	1.11638e+06	1840.37	1373.87
							733	1.13459e+06	1.4358e+06	2740.86	1941.74
							734	341448	917914	824.788	591.989
							735	698960	1.51314e+06	1261.43	1169.68
							736	48016.7	110581	77.5796	105.449
							737	68023.6	156657	109.905	149.386
							738	4904.94	130509	50.7368	30.4421
							739	4.91121e+06	1.04749e+07	5668.99	4799.46
							740	43619.8	543780	73.5842	212.639
							741	74892	92130.4	152.02	136.619
							742	37206.6	60429.1	75.524	67.8728
							743	24008.3	55290.7	38.7406	60.8082
							744	372571	592184	756.266	679.651
							745	0	0	0	0
							746	61947.1	471408	28.9322	62.2042
							747	1.90929e+06	3.93427e+06	780.413	1677.89
							748	625639	1.23481e+06	20.4372	479.855
							749	274389	518395	561.754	570.015
							750	112868	74936.6	267.059	205.896
							751	24008.3	55290.7	38.7406	60.8082
							752	64012	100314	103.292	162.129
							753	39538.6	120487	53.586	43.4034
							754	325834	439871	634.442	741.253
							755	48016.7	110581	113.613	87.5927
							756	664207	921971	1571.59	1211.66
							757	16103.9	37087.1	25.9858	40.788
							758	12004.2	27645.3	19.3703	30.4041
							759	403072	449136	911.73	735.289
							760	1.81135e+06	3.6648e+06	2472.74	1747.73
							761	454980	713008	1000.04	914.581
							762	535093	679657	1266.09	976.126
							763	43961.6	98404.8	70.9378	111.346
							764	1.77672e+06	2.53923e+06	3700.82	3136.85
							765	121279	68578.2	261.695	221.239
							766	87173.4	131254	140.845	191.441
							767	64012	93702.9	103.292	162.129
							768	0	256294	0	0
							769	1.6539e+07	8235072	4877.16	12431.6
							770	0	0	0	0
							771	3.1441e+06	6.95301e+06	2658.11	3223.27
							772	214215	315543	74.202	358.48
							773	2.7954e+06	1.24594e+06	567.702	1284.62
							774	94869.8	583830	160.04	462.474
							775	63562	36901.8	132.931	160.989
							776	4.28097e+06	2.32677e+06	5079.99	4388.76
							777	0	286557	0	0
							778	175470	226054	283.504	385.349
							779	26992.5	439472	279.21	167.526
							780	19110.1	238233	32.2376	93.1582
							781	0	97450	0	0
							782	160422	223039	259.191	352.302
							783	179785	303243	346.193	351.312
							784	100035	230378	180.535	167.403
							785	49453	113889	79.7989	125.254
							786	0	587008	0	0
							787	1.56974e+06	2.0216e+06	3168.26	2871.92
							788	5.73325e+06	2.08196e+06	5158.13	6108.11
							789	40199	520287	415.819	249.492
							790	2.57854e+06	886051	2319.88	2747.13
							791	24958.1	673728	258.167	154.9
							792	5.76724e+06	1.99141e+06	5188.71	6144.31
							793	3213.95	79638.6	33.2451	19.9471
							794	7125.1	176374	73.7021	44.2213
							795	591733	833067	1419.73	1034.84
							796	673595	1.50312e+06	22.0038	516.637
							797	9.6187e+06	2.91061e+06	8746.49	10295.9
							798	1.77251e+06	3.62217e+06	57.901	1359.49
							799	797240	1.50779e+06	26.0427	611.47
							800	3.8062e+06	7.6873e+06	1980.54	3166.44
							801	1.03543e+06	1.93135e+06	33.8236	794.16
							802	43414.1	557198	449.076	269.446
							803	4.32387e+06	8.63698e+06	3135.89	4432.74
							804	360156	389429	731.065	790.937
							805	0	0	0	0
							806	199196	310978	471.319	363.376
							807	897338	717101	2182.71	1501.65
							808	161527	237013	298.069	294.66
							809	12227.3	160765	126.479	75.8876
							810	4.11642e+06	5.78349e+06	6841.47	7143.97
							811	4.95389e+06	2.15458e+06	1368.62	4909.73
							812	0	433401	0	0
							813	36378.4	438780	376.298	225.779
							814	2.14765e+06	2.22541e+06	4847.64	3594
							815	5.72093e+06	2.0076e+06	5147.04	6094.97
							816	8.62499e+06	3.13992e+06	7842.89	9232.25
							817	0	266520	0	0
							818	1.81779e+06	2.45405e+06	4209.27	3041.99
							819	1.67601e+06	869563	685.06	1472.88
							820	169418	128184	312.632	309.056
							821	0	0	0	0
							822	490759	690687	1161.29	900.397
							823	102919	144846	166.284	226.019
							824	0	0	0	0
							825	2.44758e+06	5233410	8783.44	2938.12
							826	4.87478e+06	8.66067e+06	2742.94	4209.25
							827	650385	844115	1415.67	1416.87
							828	187982	383373	76.8367	165.199
							829	5.27764e+06	2.35406e+06	2410.85	3814.46
							830	0	358196	0	0
							831	36012.5	82936	58.1847	79.0868
							832	0	0	0	0
							833	149451	326040	269.719	250.1
							834	5.23761e+06	8.73807e+06	1884.08	3426.02
							835	0	0	0	0
							836	19491.4	43630.1	31.4919	42.805
							837	136156	298297	245.724	227.85
							838	78504.2	171082	126.838	172.403
							839	73090.1	43400.2	134.875	133.332
							840	100212	72832.5	184.923	182.808
							841	0	1.03417e+06	0	0
							842	601063	844079	1462.04	1005.85
							843	5.5594e+06	1.9367e+06	5001.71	5922.88
							844	1.19285e+07	5.73495e+06	4430.43	8116.17
							845	440746	630051	894.65	967.92
							846	6.02401e+06	1.33551e+07	5756.15	7590.31
							847	169403	418102	349.072	400.543
							848	28550.2	58976.7	46.0694	72.3117
							849	262210	365670	548.376	664.123
							850	770125	1.96311e+06	25.157	590.674
							851	0	434756	0	0
							852	0	521535	0	0
							853	299373	219142	607.684	657.452
							854	55213.5	127156	99.6452	92.3973
							855	294167	472481	646.574	591.321
							856	120024	144548	243.632	218.95
							857	27413.2	31119	53.9585	59.9264
							858	91799.3	117032	50.8198	167.462
							859	228781	545932	502.999	382.855
							860	226893	508464	293.247	223.484
							861	660988	1.46186e+06	1591.08	1165.92
							862	10722.6	15359.2	17.3023	27.1581
							863	603270	649925	1447.82	1054.09
							864	1.55601e+06	1.1018e+06	1008.81	1532.63
							865	30706.6	49783.5	64.2187	77.7735
							866	0	1.01306e+06	0	0
							867	1.71269e+06	4.006e+06	2725.86	1652.53
							868	0	0	0	0
							869	268382	266626	8.76699	205.844
							870	14674.5	177273	151.794	91.0762
							871	125136	141804	202.18	274.81
							872	2.52325e+06	4.00947e+06	5835.02	3861.91
							873	3.42655e+06	4.74736e+06	3086.25	3512.83
							874	58147.9	184506	1.89946	44.5985
							875	2.76517e+06	1.69715e+06	2005.44	2834.79
							876	0	0	0	0
							877	312968	1.89069e+06	527.96	1525.66
							878	455235	512459	924.06	999.738
							879	573871	598586	1150.75	1256.24
							880	0	416363	0	0
							881	968271	1.74205e+06	1613.1	1678.75
							882	72492.3	104587	117.05	171.404
							883	65488	102627	105.673	165.868
							884	289100	453054	586.831	634.891
							885	912972	597059	1423.73	1082.33
							886	1.33643e+06	2.26272e+06	2346.61	2301.81
							887	27994.3	411388	289.573	173.744
							888	551640	1.12106e+06	1258.87	1006.31
							889	759989	755322	1581.87	1271.81
							890	241534	312938	327.346	265.143
							891	12004.2	27645.3	25.1051	30.4041
							892	422564	2.7318e+06	197.357	424.317
							893	106672	1.32981e+06	179.95	520.008
							894	565984	1.30345e+06	903.637	998.345
							895	49447.6	113877	79.8917	108.592
							896	1.43403e+06	3.60593e+06	5146.19	1721.44
							897	27213.7	331863	281.499	168.899
							898	335420	247135	514.707	381.007
							899	407793	404983	735.954	682.423
							900	206412	204990	372.517	345.421
							901	27918.5	68735.2	100.189	33.514
							902	0	567490	0	0
							903	56268.4	129585	90.9118	123.571
							904	2.42585e+06	5.04949e+06	1838.09	3724.3
							905	59836.8	359540	100.942	291.694
							906	7.34334e+06	2.3375e+06	6114.22	8429.21
							907	517795	677633	1225.16	944.57
							908	4.85434e+06	9.44358e+06	2057.59	5127.72
							909	551011	751058	1141.39	977.829
							910	19355.3	103470	31.2323	49.0229
							911	229704	2.98457e+06	93.8905	201.865
							912	101988	222967	223.611	186.048
							913	6.42431e+06	13750740	6134.85	6654.9
							914	48006.5	109238	77.5633	105.427
							915	20080.2	41985.1	32.4021	50.8592
							916	256594	462517	607.13	468.083
							917	505450	913387	1229.47	845.847
							918	60707.2	99874.8	147.666	101.591
							919	69100.2	986758	714.773	428.864
							920	64012	100314	133.873	162.129
							921	60020.8	138227	96.9746	131.811
							922	858667	1.24176e+06	1370.93	1514.61
							923	61208.9	140963	98.8942	134.421
							924	3.32661e+06	3.50323e+06	5193.13	5230.62
							925	0	0	0	0
							926	0	1.17876e+06	0	0
							927	71642.9	149040	129.296	119.891
							928	3.53403e+06	6.9983e+06	3183.06	3623.01
							929	273685	1.11742e+06	564.52	482.757
							930	0	6.00765e+06	0	0
							931	242890	250761	407.053	420.067
							932	128024	185484	206.846	281.153
							933	1.00494e+06	1.04287e+06	2202.16	1713.7
							934	466009	137263	15.2227	357.421
							935	264020	343877	642.21	441.826
							936	192381	308748	271.391	321.941
							937	24008.3	55290.7	38.7406	60.8082
							938	63123.7	34916.7	124.249	137.991
							939	880935	1.30324e+06	1589.84	1474.2
							940	207010	250106	451.138	377.632
							941	24000.3	37611.4	56.7875	43.7818
							942	1.6278e+06	3.41425e+06	5841.55	1954.04
							943	1.63853e+06	3.28515e+06	3127.76	2371.46
							944	43957.2	92565.7	71.0209	96.5342
							945	19241.6	269725	199.035	119.421
							946	0	0	0	0
							947	458126	417145	1036.26	835.721
							948	5.40137e+06	1.22245e+07	4154.25	5537.37
							949	0	2.88271e+06	0	0
							950	1.63409e+06	5.55648e+06	1863.55	2480.43
							951	3.08519e+06	6.90186e+06	3219.91	3162.87
							952	15669.6	36086.7	25.2849	39.6878
							953	110712	129551	231.539	280.411
							954	24994.7	310766	42.1646	121.845
							955	196663	893974	331.76	958.699
							956	19034.5	52329.4	30.7537	41.8016
							957	64012	85861.3	103.292	162.129
							958	64012	85861.3	103.292	162.129
							959	0	0	0	0
							960	576108	902830	991.313	1097.91
							961	0	0	0	0
							962	156081	140538	281.683	261.194
							963	122143	144545	197.262	281.947
							964	696177	1.63257e+06	1060.64	1227.99
							965	286807	176785	463.194	662.045
							966	89024.9	48974.3	160.665	148.979
							967	311366	458531	561.93	521.057
							968	2.79135e+06	6.69872e+06	5371.97	2693.3
							969	2.34559e+06	3.20774e+06	3397.68	2263.2
							970	0	0	0	0
							971	26358.3	60702.7	42.5327	66.7603
							972	73898.6	121116	265.195	88.7095
							973	7730.81	122494	13.0415	37.6864
							974	256048	401258	622.819	428.485
							975	415405	650989	864.638	695.161
							976	41720.8	65381.4	82.1209	90.889
							977	78285.8	162389	36.5631	78.6107
							978	3273.48	4139.08	5.28219	8.29106
							979	18106	225716	30.5439	88.2638
							980	102061	642982	172.171	497.528
							981	165474	348722	298.635	276.913
							982	33304.4	51060.4	53.741	84.3531
							983	34167.2	410708	353.426	212.056
							984	131668	891788	263.894	762.584
							985	0	0	0	0
							986	168836	101997	399.486	307.994
							987	62374.8	200478	223.84	74.876
							988	20406.2	48869	32.9699	44.8139
							989	252.117	6708.24	2.6079	1.56474
							990	654892	1.08702e+06	1354.7	1136.94
							991	583238	1.42385e+06	790.452	640.247
							992	160944	266183	260.035	353.449
							993	2.61522e+06	4.18962e+06	1102.13	1227.27
							994	6177.08	12196.9	9.96753	15.6453
							995	199708	341311	485.775	334.202
							996	7958.74	24719.8	12.8425	20.1579
							997	336011	542034	542.887	737.912
							998	337551	520469	683.53	651.93
							999	5.48229e+06	8.74453e+06	8970.32	9787.32
							1000	63291.2	65643.8	116.793	115.457
							1001	5.76065e+06	10230528	2715.25	7485.28
							1002	39135.4	487876	66.0192	190.778
							1003	266717	417977	555.288	446.338
							1004	393169	690598	956.356	657.95
							1005	4.72706e+06	9.98361e+06	5099.33	6398.63
							1006	0	0	0	0
							1007	47670.2	579803	80.4171	232.384
							1008	4.07202e+06	8.82361e+06	3667.61	4174.55
							1009	49690.1	47794	80.2479	114.943
							1010	236093	543716	486.979	416.446
							1011	122702	184841	198.248	269.466
							1012	480090	752358	974.513	875.788
							1013	40181	92536.1	72.5157	67.2411
							1014	71777.8	183212	169.834	130.938
							1015	1.16699e+06	1.77214e+06	2418.29	2004.61
							1016	64012	100314	103.292	162.129
							1017	567003	522309	1170.69	976.577
							1018	50073.3	55611.2	86.7278	93.861
							1019	167107	405907	242.062	161.238
							1020	0	0	0	0
							1021	0	654297	0	0
							1022	8.43725e+06	1.43376e+07	9026.69	8504.32
							1023	218445	347710	447.545	502.356
							1024	48081.1	108927	77.6838	105.591
							1025	145638	300483	262.836	243.718
							1026	61520.2	669817	103.781	299.9
							1027	668080	455079	1608.44	1155.77
							1028	106400	186110	251.755	194.097
							1029	96033.3	221163	227.226	175.185
							1030	0	165532	0	0
							1031	1.99956e+06	1.1777e+06	2584.33	1969.52
							1032	4.04777e+06	2.14456e+06	4089.55	3516.29
							1033	0	0	0	0
							1034	1.79955e+06	1.34767e+06	4185.07	3167.17
							1035	897090	1.40585e+06	2182.11	1501.24
							1036	797377	1.01767e+06	1339.46	1377.65
							1037	60020.8	138227	96.9746	131.811
							1038	148292	218767	277.866	344.388
							1039	57086.2	131468	92.2331	125.367
							1040	33720.4	420371	56.8845	164.381
							1041	0	390762	0	0
							1042	0	0	0	0
							1043	4125.82	10285.1	6.66602	9.0607
							1044	397113	3.49425e+06	162.318	348.983
							1045	1.1902e+06	3.50877e+06	767.419	1431.59
							1046	0	286557	0	0
							1047	179680	1.05248e+06	303.11	875.907
							1048	30486.2	45763.2	12.4611	26.7914
							1049	95129.7	106995	175.545	173.537
							1050	11610.1	26737.8	24.1714	19.4289
							1051	64012	100314	35.4368	116.772
							1052	36319.9	83644.1	75.9583	91.991
							1053	111531	248843	180.198	244.932
							1054	107017	153794	172.685	271.051
							1055	310171	224001	746.619	547.114
							1056	128024	188866	206.846	281.153
							1057	0	0	0	0
							1058	288054	451415	465.404	632.594
							1059	1.74746e+06	3.80483e+06	1132.94	2546.68
							1060	236.778	6294.42	2.44924	1.46954
							1061	26316.2	342281	44.394	128.287
							1062	0	0	0	0
							1063	8.17062e+06	3.18211e+06	1041.74	3194.27
							1064	5.59275e+06	3262281	2558.28	3587.65
							1065	323709	473856	772.705	580.556
							1066	5.20697e+06	4.06583e+06	1422.96	5960.8
							1067	0	274462	0	0
							1068	2.83917e+06	6109992	2557.21	2910.66
							1069	164010	377712	295.994	274.464
							1070	209390	314317	85.587	184.012
							1071	8320.3	26764.9	13.443	18.2722
							1072	1.28759e+06	747301	834.793	1268.25
							1073	1.15165e+06	447228	1037.28	1180.65
							1074	1.84873e+06	603008	1663.28	1969.61
							1075	1.01728e+07	3.41832e+06	8853.28	10669.5
							1076	397303	1.06179e+06	679.983	569.417
							1077	429394	1.05793e+06	693.764	942.989
							1078	192572	443489	278.948	185.807
							1079	1.22468e+06	753602	2162.6	1181.66
							1080	3.37244e+06	1.42699e+06	3037.51	3457.35
							1081	144050	331744	49.8975	266.156
							1082	2.67187e+06	825493	9588.36	3207.37
							1083	792757	3.21122e+06	1928.33	1326.64
							1084	1.06687e+06	3.18059e+06	2568.08	1881.86
							1085	144002	183296	296.732	340.485
							1086	400278	629147	836.923	823.228
							1087	72553.8	456642	2.37005	55.6476
							1088	503807	829030	1807.98	604.78
							1089	213534	220211	385.37	357.339
							1090	221381	196223	408.519	403.846
							1091	0	0	0	0
							1092	137439	177974	263.292	281.372
							1093	0	401722	0	0
							1094	0	0	0	0
							1095	99079.1	155269	234.432	180.742
							1096	1.48538e+06	3.43375e+06	1419.95	2280.44
							1097	1.54611e+06	1.06138e+06	2416.29	1843.3
							1098	9636.84	27757.9	17.7831	17.5797
							1099	67563.2	842268	113.975	329.359
							1100	713595	1.54694e+06	1033.67	688.529
							1101	526030	261442	1279.53	880.288
							1102	2.59593e+06	996484	2338.12	2661.29
							1103	736180	1.69541e+06	1532.59	1231.96
							1104	495802	718077	359.58	508.286
							1105	964135	1.62689e+06	857.673	1462.79
							1106	109784	252829	177.375	241.095
							1107	0	0	0	0
							1108	3.10225e+06	6.36114e+06	2249.91	3180.36
							1109	4.0926e+06	6.94658e+06	133.689	3138.96
							1110	2.3813e+06	1.15589e+07	77.7879	1826.42
							1111	365139	1.08983e+06	583.199	654.221
							1112	48123.7	57535.9	100.644	121.887
							1113	448306	4.31272e+06	898.512	2596.46
							1114	48016.7	110581	113.613	87.5927
							1115	394741	444380	815.024	679.882
							1116	55401.8	65330.6	112.203	129.775
							1117	1.79982e+06	4.3718e+06	2326.17	1772.78
							1118	408502	339069	13.3442	313.314
							1119	48825.2	686403	82.3655	238.014
							1120	350414	328548	11.4467	268.762
							1121	857831	977123	1527.1	1976.3
							1122	178705	954891	301.466	871.157
							1123	404183	556362	937.835	785.05
							1124	315115	409424	618.962	693.605
							1125	267259	373168	650.089	447.246
							1126	813938	1.87448e+06	1678.88	1435.71
							1127	273675	411947	982.117	328.525
							1128	0	0	0	0
							1129	1.12389e+06	2.75402e+06	1794.37	1982.44
							1130	327663	436150	797.016	548.328
							1131	0	0	0	0
							1132	324095	640935	671.918	596.825
							1133	3.71146e+06	2.17547e+06	3342.86	3804.91
							1134	2.87163e+06	1.6359e+06	2082.65	2943.93
							1135	181592	377768	289.925	320.312
							1136	3.94089e+06	1.58877e+06	3545.57	4198.56
							1137	8.26042e+06	9593850	8892.11	8771.76
							1138	28570.3	48496.1	57.9937	62.7432
							1139	73453.6	168444	173.799	133.995
							1140	224986	261111	7.34942	172.561
							1141	912206	1.5084e+06	1022.05	1581.55
							1142	135821	653315	229.123	662.105
							1143	0	1.23374e+06	0	0
							1144	0	0	0	0
							1145	735600	513352	1666.71	1341.89
							1146	1.59209e+06	1.33183e+06	551.485	2737.21
							1147	336783	450298	11.0014	258.307
							1148	203521	392636	6.64824	156.097
							1149	0	0	0	0
							1150	343169	1.57865e+06	578.907	1672.89
							1151	0	0	0	0
							1152	44030.2	99634.9	49.2515	103.283
							1153	2.25503e+06	2.58195e+06	5428.14	3977.68
							1154	145742	299370	252.805	265.866
							1155	0	0	0	0
							1156	1.13345e+06	2.95737e+06	2337.92	1999.3
							1157	128584	898607	216.914	626.825
							1158	562294	504790	1235.91	1025.75
							1159	19546.2	243671	32.9735	95.2846
							1160	360756	612358	877.514	603.709
							1161	12205.4	174294	126.252	75.7515
							1162	2.25827e+06	4.93998e+06	3271.19	2178.94
							1163	0	1.85781e+06	0	0
							1164	18707	43081.7	30.1861	47.3809
							1165	255261	470963	412.42	560.576
							1166	544450	725784	1953.83	653.569
							1167	0	0	0	0
							1168	0	0	0	0
							1169	0	0	0	0
							1170	94313.5	217202	191.443	207.121
							1171	2750.77	73191.7	28.454	17.0724
							1172	413622	648195	1006.11	692.178
							1173	671205	934058	2408.7	805.728
							1174	42896.7	98790.1	87.074	94.2051
							1175	24008.3	55290.7	38.7406	60.8082
							1176	1.82573e+06	3.69821e+06	535.37	4721.17
							1177	772489	2.71971e+06	1517.23	1418.99
							1178	16654.2	38354.2	26.9078	36.5741
							1179	49237.5	465323	83.0611	240.024
							1180	89659.3	140507	161.81	150.041
							1181	137846	216022	222.716	302.724
							1182	57310.4	818399	592.819	355.692
							1183	370472	580573	771.299	619.967
							1184	31266.9	446495	323.425	194.055
							1185	162444	372427	582.951	195.001
							1186	201613	464311	240.834	348.613
							1187	183460	902795	309.487	894.335
							1188	7.24495e+06	1975848	6587.99	7755.05
							1189	579279	653501	1262.95	1214.9
							1190	9611.94	255752	99.426	59.6556
							1191	508760	324865	657.545	501.116
							1192	10216.3	21188.9	16.4853	25.8757
							1193	6.43184e+06	9.40734e+06	1260.32	8562.38
							1194	282586	467838	573.609	620.586
							1195	80208.4	125696	27.7834	134.225
							1196	70007.9	161227	126.345	117.155
							1197	0	1.10698e+06	0	0
							1198	69705.5	160530	128.629	127.158
							1199	873004	1.3681e+06	2021.53	1460.93
							1200	8.48626e+06	1.3299e+07	10730.1	14969
							1201	73225.4	168637	118.309	160.81
							1202	24008.3	55290.7	38.7406	60.8082
							1203	281600	648518	597.937	471.244
							1204	141547	325981	228.696	310.851
							1205	92130.4	211274	217.991	168.066
							1206	120042	276453	216.642	200.884
							1207	15930.7	184145	164.787	98.8724
							1208	187403	252717	302.784	411.556
							1209	285636	1.39452e+06	1199.06	927.041
							1210	46972.3	103903	111.142	85.6875
							1211	21844.7	266389	225.961	135.577
							1212	585241	699954	934.384	1032.31
							1213	268885	172035	554.986	490.505
							1214	24008.3	55290.7	44.3031	43.7964
							1215	64012	79864.7	103.292	162.129
							1216	0	631018	0	0
							1217	0	4.19777e+07	0	0
							1218	5.42345e+06	1.92517e+06	3520.88	4595
							1219	29203.8	43082.6	47.1241	73.9672
							1220	3.10105e+06	840071	1157.44	6554.24
							1221	41818.6	96307.3	75.471	69.9814
							1222	469126	692074	705.137	785.06
							1223	305785	406470	494.051	671.533
							1224	28813.4	66356.6	46.4941	72.9783
							1225	12175.3	151781	20.539	59.3523
							1226	85829	116476	169.231	178.433
							1227	5.66313e+06	3.37143e+06	4657.04	5805.72
							1228	0	1.14623e+06	0	0
							1229	69102.2	103730	28.2452	60.7271
							1230	68853.9	93439.8	146.593	125.604
							1231	128024	200629	206.846	281.153
							1232	267357	357564	463.115	567.595
							1233	260654	234698	421.134	523.955
							1234	1.04432e+06	1.51066e+06	2085.72	1846.34
							1235	94631.9	1.17972e+06	159.639	461.314
							1236	283843	653686	627.246	540.529
							1237	48016.7	110581	77.5796	105.449
							1238	320060	501572	577.62	535.606
							1239	2169.54	27046.3	3.6599	10.5761
							1240	24008.3	55290.7	50.2102	60.8082
							1241	55866.1	87548.8	90.2618	122.687
							1242	25787.9	40412.7	53.932	65.3155
							1243	212070	332339	342.514	443.194
							1244	26503.4	83623.4	0.865764	20.3277
							1245	22838.4	35790.5	36.8528	57.845
							1246	83298.1	77834.2	134.583	182.931
							1247	2.06583e+06	5.39038e+06	4972.71	3643.94
							1248	173723	272244	352.632	381.511
							1249	177571	221551	420.154	323.928
							1250	186522	220201	285.809	392.613
							1251	101380	158874	203.707	232.829
							1252	31990.1	50132.3	66.903	81.0243
							1253	32006	50157.2	51.6459	81.0647
							1254	70814.7	165879	2.31324	54.3137
							1255	314505	492404	629.715	573.724
							1256	100490	144953	205.539	241.208
							1257	3.16659e+06	6824412	2296.57	3246.32
							1258	0	157642	0	0
							1259	309195	343318	499.561	679.021
							1260	94946.9	75314.4	160.17	462.85
							1261	278083	524198	584.365	493.489
							1262	91007.3	131274	185.778	205.59
							1263	0	435588	0	0
							1264	0	290538	0	0
							1265	6002.08	13822.7	9.68515	15.202
							1266	494618	775126	1075.35	851.906
							1267	384072	566599	739.974	836.703
							1268	71118.4	112404	255.217	85.372
							1269	512066	420872	955.425	934.118
							1270	44572.9	43914.7	1.45602	34.1867
							1271	0	598511	0	0
							1272	2.38583e+06	5.23259e+06	1546.82	2349.98
							1273	54816.7	126242	88.5664	120.383
							1274	33004.7	62273.6	53.3251	72.4815
							1275	48016.7	110581	77.5796	105.449
							1276	30380.3	69965.2	49.0226	76.9471
							1277	0	3.7615e+06	0	0
							1278	1.5423e+06	1.51398e+06	3751.53	2580.96
							1279	635935	1.32506e+06	20.7735	487.752
							1280	479997	372521	766.353	846.672
							1281	0	0	0	0
							1282	425355	382998	1034.65	711.812
							1283	99400.9	88395	160.396	251.762
							1284	2.36057e+06	4.41087e+06	3470.55	2553.81
							1285	947078	438980	853.02	970.924
							1286	2.72629e+06	4.09246e+06	1114.36	2395.87
							1287	191857	437551	309.98	421.336
							1288	0	477594	0	0
							1289	231354	351507	7.55743	177.445
							1290	23656.3	157218	39.9068	115.32
							1291	268760	421179	545.544	590.223
							1292	83682.4	44611.4	135.204	183.774
							1293	0	0	0	0
							1294	146317	937445	246.828	713.269
							1295	252906	1.49102e+06	426.639	1232.87
							1296	34375	54374.7	55.5391	75.4908
							1297	443097	1.01468e+06	572.679	436.44
							1298	6795.5	84715.2	11.4636	33.1269
							1299	220076	506831	351.369	388.195
							1300	102818	1.0606e+06	173.448	501.22
							1301	545553	341106	790.255	526.39
							1302	503152	292108	728.835	485.478
							1303	315618	174584	509.939	693.127
							1304	20176.7	120220	32.5577	51.1034
							1305	0	0	0	0
							1306	1.46332e+06	2.19661e+06	598.125	1285.97
							1307	86526.9	199270	139.8	190.021
							1308	1.02759e+06	3.38821e+06	1813.94	1933.04
							1309	0	0	0	0
							1310	1.95385e+06	4.19208e+06	1964.62	4858.99
							1311	96033.3	221163	194.934	175.185
							1312	0	433834	0	0
							1313	359783	290330	813.813	656.322
							1314	502327	659971	1221.87	840.621
							1315	0	530558	0	0
							1316	19477.4	242812	32.8573	94.9488
							1317	1.56384e+06	4.30139e+06	3764.34	2758.47
							1318	727994	1.41136e+06	1516.53	1404.85
							1319	64012	79134.4	118.123	116.772
							1320	18742	16923.9	34.585	34.1894
							1321	81389.7	127547	28.1926	178.74
							1322	20363	31911.2	32.8584	51.5753
							1323	0	0	0	0
							1324	70137.9	1.00158e+06	725.507	435.304
							1325	733085	1.13029e+06	1507.3	1356.46
							1326	113992	414425	53.2393	114.465
							1327	106566	245419	216.313	234.029
							1328	48016.7	110581	77.5796	105.449
							1329	322506	507981	593.203	558.146
							1330	897.703	2067.39	1.44856	2.2737
							1331	128024	200629	206.846	281.153
							1332	319616	479834	693.425	606.049
							1333	360378	564755	582.256	791.424
							1334	0	301288	0	0
							1335	269551	387685	637.788	491.719
							1336	9382.44	21607.6	15.159	20.6047
							1337	952079	1.44969e+06	1642.08	1935.75
							1338	0	1.41521e+06	0	0
							1339	0	725824	0	0
							1340	64012	100314	103.292	162.129
							1341	320110	462410	663.252	544.562
							1342	1.59237e+06	2.79385e+06	2873.79	2664.76
							1343	435000	590327	891.417	1001.45
							1344	4.00286e+06	2.07921e+06	3137.16	5464.82
							1345	2.77001e+06	1.56529e+06	2251.93	2839.75
							1346	1.4418e+07	4.1118e+06	2372.3	32493.2
							1347	320060	599513	577.62	535.606
							1348	230049	278471	7.51481	176.444
							1349	1.31225e+06	1.90121e+06	2535.66	2195.98
							1350	522765	757392	1254.61	913.425
							1351	6.76153e+06	2835000	1691.88	1639.02
							1352	2.19328e+06	1.7242e+06	71.6461	1682.21
							1353	50762.4	43297	1.65821	38.9339
							1354	198754	84213.4	320.716	503.403
							1355	0	955189	0	0
							1356	125415	49397.6	202.631	275.423
							1357	128544	1.72839e+06	216.847	626.63
							1358	90293	27751.7	122.372	99.1188
							1359	34072.8	10472.4	46.1783	37.4033
							1360	71500.4	15708.5	115.522	157.022
							1361	976839	916077	31.9095	749.22
							1362	149480	37450	246.137	219.874
							1363	808722	445490	1306.64	1776.03
							1364	320060	380104	577.62	535.606
							1365	227768	266182	469.941	463.572
							1366	192036	239594	310.269	421.729
							1367	947716	1.28915e+06	1513.1	1671.69
							1368	419490	606174	757.064	701.997
							1369	203046	1.20895e+06	342.527	989.813
							1370	53863.1	344990	90.8641	262.573
							1371	354537	214305	786.121	646.752
							1372	595871	689999	1358.18	1087
							1373	396912	219644	956.924	683.621
							1374	198328	1.06527e+06	334.569	966.814
							1375	198328	197176	334.569	966.814
							1376	90721.9	1.0964e+06	938.427	563.056
							1377	407531	515307	138.707	894.975
							1378	0	400795	0	0
							1379	149256	233902	241.15	327.78
							1380	112355	45737	3.6702	86.1744
							1381	201795	182011	6.59185	154.773
							1382	1.5501e+06	1.49681e+06	50.6359	1188.91
							1383	144423	136138	4.71774	110.77
							1384	103733	153209	167.599	227.807
							1385	5.89086e+06	2.06006e+06	509.245	7335.64
							1386	1.74283e+06	3.2421e+06	2379.19	1681.61
							1387	4.63521e+06	9.84959e+06	4400.9	4659.29
							1388	2.03397e+06	4305312	3437.12	2003.41
							1389	227635	166181	471.956	400.658
							1390	5.16843e+06	1.05992e+07	5084.53	5798.32
							1391	6486.62	14938.6	10.467	16.4293
							1392	3.2864e+06	7.23812e+06	3541.9	3237.03
							1393	0	0	0	0
							1394	520060	725756	1172.23	948.702
							1395	565925	926446	1275.61	1102.52
							1396	179118	256059	423.814	326.75
							1397	1.37017e+06	2.1462e+06	2343.15	2349.26
							1398	277834	500276	578.294	464.943
							1399	1.31397e+06	2.34204e+06	2234.6	2258.29
							1400	105637	106491	249.95	192.705
							1401	76377	74703.2	180.717	139.328
							1402	614105	1.03106e+06	1372.68	1073.02
							1403	0	0	0	0
							1404	36908.5	323038	381.781	229.069
							1405	291950	3365712	492.503	1423.2
							1406	346.209	48236.9	0	0
							1407	276.968	38589.5	0	0
							1408	107126	136358	223.029	179.27
							1409	179754	228804	324.406	300.81
							1410	215310	252972	347.43	545.335
							1411	160030	250786	378.649	291.929
							1412	2.72558e+06	6164424	2844.59	2794.21
							1413	2.65867e+06	6457968	3436.19	2618.73
							1414	463900	730151	1097.64	846.253
							1415	402723	606195	1445.22	483.437
							1416	292600	2.03637e+06	586.441	1694.66
							1417	3.90378e+06	9066330	2777.83	3960.87
							1418	2.41208e+06	3.07027e+06	3851.08	4254.7
							1419	334287	425505	364.789	734.126
							1420	332647	423418	600.337	556.67
							1421	1.41809e+06	830174	429.328	3163.96
							1422	4.43348e+06	1.98595e+06	3993.18	4545.11
							1423	1.36825e+06	3.14845e+06	2611.84	1320.19
							1424	112079	134444	238.892	222.105
							1425	192067	442325	435.813	335.893
							1426	0	0	0	0
							1427	3.62485e+06	7.25196e+06	731.328	1167.27
							1428	512286	633448	1164.12	895.115
							1429	278248	161541	676.817	465.634
							1430	3.63409e+06	5.4637e+06	6061.61	7931.08
							1431	7.39372e+06	8.7902e+06	10595	15269.9
							1432	0	286557	0	0
							1433	96033.3	221163	200.841	243.233
							1434	395729	911356	819.991	680.498
							1435	184120	182851	332.285	308.116
							1436	1.90781e+06	3.68096e+06	779.808	1676.59
							1437	4.18674e+06	1.97058e+06	3308.22	4292.16
							1438	29429.7	783055	304.421	182.652
							1439	1.59684e+06	4.40919e+06	1035.29	1572.85
							1440	160056	368604	330.1	299.215
							1441	0	0	0	0
							1442	0	0	0	0
							1443	589445	811081	952.356	1294.48
							1444	128024	200629	206.846	281.153
							1445	73959	125614	150.126	162.421
							1446	0	710595	0	0
							1447	3.04519e+06	6.33173e+06	10928.1	3655.51
							1448	51044.4	120818	82.3668	129.285
							1449	40557	62933.1	82.1935	91.0729
							1450	176831	258852	285.703	388.339
							1451	55865.7	110581	90.1467	141.496
							1452	1.07576e+06	2.91017e+06	2053.5	1556.96
							1453	30062.4	49290	0.982023	23.0574
							1454	0	203194	0	0
							1455	6835.71	43022.9	0.223296	5.24288
							1456	1.60834e+06	4.84139e+06	626.2	2232.25
							1457	21791.6	49098.7	35.1635	55.1935
							1458	1.34837e+06	2.49993e+06	2788.98	2076.58
							1459	15702.5	200264	26.4892	76.5468
							1460	0	0	0	0
							1461	5.73973e+06	1.06176e+06	1024.18	1096.78
							1462	0	0	0	0
							1463	0	0	0	0
							1464	0	1.02274e+06	0	0
							1465	373905	590331	12.214	286.779
							1466	427391	3.22992e+06	856.593	2475.33
							1467	0	0	0	0
							1468	86915.2	95351.4	35.5261	76.3812
							1469	1.03779e+06	1.68315e+06	148.66	824.667
							1470	235357	602344	375.766	415.149
							1471	279423	370257	568.415	620.359
							1472	21514.7	27280.3	34.7169	54.4924
							1473	67477.9	105730	141.121	170.908
							1474	533867	531309	1298.59	893.402
							1475	256048	306236	462.096	428.485
							1476	36682.5	368060	1.19828	28.1349
							1477	3.05459e+06	5.8711e+06	3947.9	3008.7
							1478	5.67095e+06	2596920	1716.88	7422.21
							1479	989450	1.26553e+06	1295.72	2172.92
							1480	125838	719308	212.282	613.439
							1481	4.26594e+06	2.08967e+06	3468.08	4373.36
							1482	0	0	0	0
							1483	0	0	0	0
							1484	1.52161e+06	2.85073e+06	1941.68	2623.26
							1485	981842	2.24838e+06	636.564	967.091
							1486	2.75705e+06	1.49276e+06	2581.68	3028.87
							1487	5.93862e+06	6.12948e+06	5348.83	6088.15
							1488	1.708e+06	997433	1538.37	1751.01
							1489	0	0	0	0
							1490	290223	299627	523.772	485.674
							1491	437947	221222	871.955	927.486
							1492	217931	341523	442.367	478.596
							1493	39019	486426	65.823	190.211
							1494	707402	3.63507e+06	2538.6	849.18
							1495	257663	593393	411.379	454.495
							1496	355063	401477	640.791	594.181
							1497	0	286557	0	0
							1498	0	622151	0	0
							1499	160030	250786	378.649	291.929
							1500	1.21238e+06	2.93758e+06	784.539	1169.79
							1501	981604	3.91982e+06	2362.84	1731.46
							1502	60020.8	138227	96.9746	131.811
							1503	123914	176320	279.237	226.046
							1504	3.30218e+06	5.17491e+06	7948.75	5824.76
							1505	253889	853849	405.354	447.837
							1506	288054	424950	584.708	632.594
							1507	1.0295e+06	2.28968e+06	667.461	1014.03
							1508	246138	368556	397.68	540.541
							1509	573066	830122	366.71	1010.84
							1510	963771	655588	1786.69	1673.65
							1511	5.51424e+06	4.27734e+06	13273.4	9726.63
							1512	105206	84222.4	169.98	231.042
							1513	465849	715808	840.729	779.576
							1514	10077.3	23163.7	36.1636	12.097
							1515	122417	283655	268.402	223.316
							1516	216749	339672	350.198	476.002
							1517	6377.23	14686.6	13.3371	16.1522
							1518	33285.7	50619.5	69.6126	84.3059
							1519	4.82336e+06	1.14258e+07	253.372	403.924
							1520	0	0	0	0
							1521	136342	177468	489.28	163.668
							1522	3701.49	8524.46	5.97285	9.37513
							1523	404430	452727	13.2111	310.191
							1524	3.15378e+06	4.8387e+06	994.205	4380.64
							1525	395558	850978	255.968	381.664
							1526	328456	183911	656.617	658.597
							1527	5.56715e+06	11317824	27092.2	106691
							1528	0	0	0	0
							1529	162072	337501	258.76	285.88
							1530	3.19256e+06	4.53673e+06	2315.4	3272.94
							1531	3.29422e+06	5.2415e+06	1005.41	1543.35
							1532	4.99603e+06	2.0803e+06	4494.86	5322.68
							1533	8.60089e+06	2568192	7820.97	9206.46
							1534	6.08819e+06	1.00781e+07	1169.79	4812.67
							1535	3.59349e+06	7.46622e+06	2606.18	3683.97
							1536	3.65961e+06	8.89056e+06	4140.55	3604.63
							1537	332973	1116934	487.023	597.64
							1538	15390.7	32710.7	24.8665	33.7995
							1539	1.88141e+06	2.80519e+06	2992.92	2761.76
							1540	31408.6	424034	52.9846	153.111
							1541	34299.1	71425	61.9005	57.398
							1542	74593.4	893249	125.835	363.63
							1543	318623	425235	575.027	533.201
							1544	1.32181e+06	797078	2241.06	2274.76
							1545	0	70122.7	0	0
							1546	1.06435e+06	1.68017e+06	34.7681	816.337
							1547	48218.5	58380	76.9847	85.0532
							1548	48016.7	110581	77.5796	105.449
							1549	71801.6	40039.6	150.163	181.859
							1550	0	396816	0	0
							1551	0	286557	0	0
							1552	0	307991	0	0
							1553	2.73857e+06	5894532	1986.15	2807.52
							1554	86752	135694	139.986	219.725
							1555	2.92863e+06	604246	1440	845.41
							1556	54555.7	66690.5	110.964	123.355
							1557	493589	575187	890.793	825.999
							1558	715200	814940	1141.87	1261.55
							1559	0	399123	0	0
							1560	1.18026e+06	3.60677e+06	482.426	1037.22
							1561	2.18566e+06	5.54313e+06	3152.58	2138.18
							1562	2.30763e+06	945888	2076.15	2458.51
							1563	4.51702e+06	1.16926e+06	3048.75	4812.35
							1564	1.3524e+06	2.27079e+06	2259.8	2763.32
							1565	1.50384e+06	3.56192e+06	2052.95	1451.02
							1566	309618	258047	10.114	237.472
							1567	348179	431957	706.752	764.634
							1568	42480.3	663984	71.6619	207.084
							1569	11118.1	249860	115.006	69.0036
							1570	5.09712e+06	1533672	7087.49	4713.82
							1571	588786	1236816	427.017	603.611
							1572	1.00296e+06	2.09503e+06	1190.16	1028.22
							1573	5.12394e+06	9.68772e+06	2357.52	1634.83
							1574	0	3.4978e+06	0	0
							1575	39218.2	57408.8	63.2837	99.3316
							1576	49998.9	115146	90.2343	83.6709
							1577	140178	205197	226.483	307.844
							1578	441703	502252	964.214	1014.42
							1579	0	1.57606e+06	0	0
							1580	6.18524e+06	3.32038e+06	1699.56	7921.17
							1581	6.78341e+06	2695800	1866.63	6349.93
							1582	3.51415e+06	2.54773e+06	650.411	7383.53
							1583	572937	2365440	914.739	1010.61
							1584	372840	576952	882.182	680.141
							1585	87689.6	201947	118.494	154.677
							1586	52695.8	638022	545.086	327.051
							1587	374073	586216	759.313	821.499
							1588	38651	505022	399.806	239.884
							1589	2.52592e+06	2.12802e+06	82.5121	1937.34
							1590	757390	2.43025e+06	1622.49	1323.38
							1591	52466.2	654062	88.5076	255.763
							1592	3.7443e+06	5.86776e+06	7332.3	6505.83
							1593	308379	370008	620.627	676.358
							1594	2.72683e+06	5.43312e+06	2453.29	4364.52
							1595	316668	496256	642.789	695.432
							1596	0	0	0	0
							1597	15668.6	24554.6	28.9136	28.5829
							1598	217905	341482	480.419	372.234
							1599	2.2767e+07	3.32595e+07	18094.3	28506.7
							1600	301985	695466	482.143	532.675
							1601	1.35953e+06	3.30971e+06	555.703	1194.76
							1602	48475.9	111639	101.381	122.78
							1603	7961.88	18336	12.8475	20.1658
							1604	105575	1.50763e+06	1092.07	655.242
							1605	679789	1.06531e+06	435.003	1199.09
							1606	40013.9	92151.1	64.6497	87.8742
							1607	94731.7	218165	170.965	158.529
							1608	6002.08	13822.7	9.68515	15.202
							1609	765.782	1763.58	1.23569	1.93957
							1610	71184.9	111555	115.012	156.329
							1611	0	303147	0	0
							1612	1.79082e+06	2.62696e+06	3110.12	3049.79
							1613	77341.5	104958	176.304	158.353
							1614	24008.3	55290.7	38.7406	60.8082
							1615	3827.3	8814.2	6.17586	9.69377
							1616	77958.6	1.11326e+06	806.405	483.843
							1617	6.45969e+06	3.29893e+06	5430.01	6622.34
							1618	318098	710496	507.868	561.096
							1619	261653	1.17224e+06	441.395	1275.52
							1620	4.34167e+06	1.84884e+06	3484.34	4805.14
							1621	96018	119797	155.135	210.865
							1622	91166.4	1.01674e+06	153.793	444.42
							1623	35381	392743	59.6859	172.476
							1624	0	0	0	0
							1625	142397	132340	4.65157	109.216
							1626	2.68597e+06	1.08504e+06	1299.37	2558.31
							1627	19655.4	31526.1	31.7165	49.783
							1628	96033.3	221163	173.314	160.707
							1629	66809.2	104698	107.805	169.214
							1630	629827	987014	1299.12	1110.96
							1631	904101	1.41683e+06	578.542	1594.75
							1632	53958.7	124266	87.1801	118.498
							1633	536510	840775	1089.04	1178.23
							1634	35383.6	81487.8	63.8577	59.2129
							1635	0	1.76757e+06	0	0
							1636	3.98849e+06	8.4949e+06	14313.2	4787.87
							1637	59180.4	145592	95.6167	129.966
							1638	0	859670	0	0
							1639	1.9879e+06	2.56357e+06	3389.36	3412.83
							1640	15681.4	35440.4	31.4292	90.822
							1641	9461.15	17648.1	18.9624	54.7963
							1642	121524	151623	246.677	221.687
							1643	102600	822842	173.081	500.159
							1644	459962	965168	957.381	769.725
							1645	795948	747584	1615.66	1747.98
							1646	248592	385031	506.135	554.302
							1647	159749	327670	332.508	267.333
							1648	0	0	0	0
							1649	0	0	0	0
							1650	2.95273e+06	4.21605e+06	4530.25	4323.23
							1651	485649	925250	826.385	951.158
							1652	5.46211e+06	3.06731e+06	1731.6	3938.34
							1653	5.3248e+06	2.64715e+06	4790.66	5672.95
							1654	815689	1.46014e+06	1472.09	1365.02
							1655	146039	94491	296.439	320.716
							1656	59697.1	85494.4	96.3291	151.2
							1657	3.22669e+06	1.13613e+07	776.531	5279.1
							1658	1.68937e+06	886879	517.865	4346.9
							1659	3.1292e+06	1.59402e+06	1113.89	858.486
							1660	5685.64	44957.6	2.65546	5.70924
							1661	53488.9	123184	96.5328	89.5112
							1662	53208	720866	550.383	330.23
							1663	171630	392760	274.021	302.74
							1664	141016	1.75795e+06	237.886	687.428
							1665	331615	474408	741.462	604.936
							1666	24459.9	75829	39.0521	43.1451
							1667	339659	443840	585.472	644.483
							1668	26951.6	21292.4	48.6402	45.1022
							1669	11295.9	36160.8	18.0348	19.925
							1670	62810.5	205439	29.3354	63.0711
							1671	294069	581976	9.60611	225.546
							1672	61555.3	96464.4	145.647	112.29
							1673	0	18897104	0	0
							1674	344734	395639	610.236	630.473
							1675	1.54036e+06	3326400	998.67	1517.22
							1676	136929	1.70701e+06	230.992	667.507
							1677	26640.3	15466.4	43.0422	58.5045
							1678	533433	678993	962.701	892.676
							1679	117205	269920	189.366	257.393
							1680	2.2188e+06	5.55756e+06	5340.91	3913.76
							1681	0	286557	0	0
							1682	0	0	0	0
							1683	57817.6	39513.3	32.0076	105.472
							1684	225152	307642	330.228	494.455
							1685	264092	608197	476.613	441.945
							1686	0	864727	0	0
							1687	1.61455e+06	2.48863e+07	822.647	4259.25
							1688	249118	199345	397.736	439.422
							1689	693972	555318	1107.98	1224.1
							1690	5.32973e+06	1.06693e+07	1616.19	5190.69
							1691	5314.02	9196.32	2.17208	4.66997
							1692	32049.9	79225.2	57.8413	53.6341
							1693	0	0	0	0
							1694	0	0	0	0
							1695	2.45309e+06	3.58637e+06	80.1331	1881.48
							1696	20558.1	41095.9	37.9364	37.5025
							1697	4.46631e+06	2.28133e+06	2762.16	9342.33
							1698	158283	389692	568.019	190.006
							1699	8.9568e+06	1.20881e+07	9715.4	9013.19
							1700	780161	760199	1624.25	1305.56
							1701	137255	123587	299.121	278.74
							1702	40996.8	45454.3	73.1306	98.0266
							1703	138304	356853	249.6	231.445
							1704	76339.1	41003.8	140.87	139.259
							1705	3.36378e+06	4.55838e+06	1374.93	2956.09
							1706	227722	132207	538.816	415.414
							1707	24008.3	55290.7	38.7406	60.8082
							1708	184946	243024	379.207	426.917
							1709	229916	353966	544.007	419.416
							1710	0	0	0	0
							1711	0	0	0	0
							1712	21409.7	49306.1	34.5474	54.2264
							1713	341850	408582	552.181	773.756
							1714	192614	245119	394.928	444.617
							1715	418023	252354	989.09	762.564
							1716	28420.5	350078	293.982	176.389
							1717	2.99085e+06	5.44944e+06	1926.75	4765.12
							1718	457521	580260	1082.55	834.616
							1719	1.01807e+06	2.8326e+06	1066.76	982.312
							1720	103585	62313.6	216.634	262.36
							1721	892442	870356	29.1526	684.489
							1722	127943	173224	4.17939	98.1299
							1723	0	0	0	0
							1724	6.56376e+06	6.88824e+06	4902.41	8082.69
							1725	375904	410463	607.121	861.682
							1726	1.48544e+06	945756	3100.5	1463.12
							1727	2.39212e+06	2.23252e+06	3781.55	4151.48
							1728	1.76427e+06	2.83581e+06	2816.8	3112.02
							1729	2.86654e+06	4.02428e+06	3401.57	2938.72
							1730	1.37637e+06	2.92226e+06	1442.19	1328.02
							1731	2.81326e+06	7.46496e+06	1823.94	2771
							1732	51028.9	308579	1.66692	39.1383
							1733	3.11347e+06	6715548	4888.44	3480.95
							1734	7.3989e+06	9.7208e+06	6664.09	7585.19
							1735	529188	704181	465.329	585.532
							1736	1.17865e+06	3.10068e+06	1609.01	1137.25
							1737	1.63377e+06	4.2711e+06	2234.67	1609.22
							1738	103410	238150	212.733	242.572
							1739	105856	165890	170.813	268.113
							1740	2.83281e+06	1.38765e+06	2054.5	2904.14
							1741	92636.8	124968	149.482	234.63
							1742	64884.1	600519	671.161	402.697
							1743	198814	457864	403.563	362.679
							1744	87436.5	137023	177.483	192.019
							1745	277776	435308	657.249	506.723
							1746	36012.5	82936	58.1847	79.0868
							1747	0	0	0	0
							1748	104160	1.2985e+06	175.712	507.762
							1749	0	553490	0	0
							1750	262679	648684	629.884	460.189
							1751	254537	2.94595e+06	429.39	1240.82
							1752	270859	424468	640.882	494.105
							1753	4.89155e+06	9.15388e+06	6322.06	4818.05
							1754	7.04404e+06	1.18874e+07	6337.43	7504.59
							1755	3.71181e+06	1.14592e+07	4797.32	3656.04
							1756	0	468632	0	0
							1757	0	0	0	0
							1758	0	2.62677e+06	0	0
							1759	71610.3	164917	129.237	119.837
							1760	3.96815e+06	9.43765e+06	5128.63	3908.54
							1761	408835	210779	804.727	890.648
							1762	602410	1.38734e+06	1023.2	1322.95
							1763	2.70963e+06	1327311	2590.26	2777.86
							1764	3.72428e+06	1.91976e+06	3354.41	3818.05
							1765	4.93789e+06	3.40612e+06	2018.34	4339.42
							1766	582620	757957	1302.69	1062.82
							1767	7.46055e+06	14499540	6712.16	7948.34
							1768	0	0	0	0
							1769	0	0	0	0
							1770	58370.1	493943	98.4672	284.544
							1771	714136	665962	1689.73	1302.74
							1772	0	165772	0	0
							1773	4.92267e+06	9.23104e+06	1178.58	2039.89
							1774	1.12672e+06	2.32799e+06	1632.09	1087.14
							1775	179473	380327	259.973	173.169
							1776	953628	1.29576e+06	3422.22	1144.76
							1777	273517	675824	127.745	274.652
							1778	210257	309064	426.791	461.744
							1779	457471	581813	1641.69	549.158
							1780	495053	440915	1115.86	964.451
							1781	65218	106430	146.634	138.777
							1782	156666	218418	562.215	188.065
							1783	504840	693165	1811.68	606.02
							1784	254213	568421	494.959	558.277
							1785	284056	219242	512.644	475.355
							1786	362821	255668	755.371	607.164
							1787	2.59334e+06	5.57044e+06	635.061	694.66
							1788	398011	965338	576.535	384.031
							1789	476444	1.173e+06	1709.78	571.934
							1790	260537	408293	454.224	480.16
							1791	27812.8	15039.7	54.7452	60.5904
							1792	0	1.27652e+06	0	0
							1793	21429	49350.6	34.6225	47.0602
							1794	387049	596813	625.189	876.059
							1795	0	0	0	0
							1796	0	702875	0	0
							1797	448172	702339	724.104	984.228
							1798	0	11713.7	0	0
							1799	123042	180527	134.836	247.333
							1800	2.40028e+06	5.69309e+06	4214.15	3495.81
							1801	73826.9	1.31175e+06	124.542	359.893
							1802	0	0	0	0
							1803	398605	501415	644.02	875.375
							1804	107662	168719	215.341	235.522
							1805	208859	255611	376.933	349.516
							1806	127373	388146	172.626	139.823
							1807	1.07865e+07	5.33257e+06	3273.85	14209.3
							1808	64012	90089.6	103.292	162.129
							1809	465573	592988	1013.58	913.115
							1810	24008.3	55290.7	38.7406	60.8082
							1811	879760	2.40595e+06	1137.04	866.542
							1812	5.70312e+06	7.93995e+06	3597.68	10059.8
							1813	698250	352590	902.45	687.759
							1814	0	2.95604e+06	0	0
							1815	7.76531e+06	9.71813e+06	6309.07	8116.93
							1816	18698.8	44793.5	67.103	22.4464
							1817	0	280804	0	0
							1818	1.76423e+06	2.50826e+06	6331.18	2117.82
							1819	1.85363e+06	2.0895e+06	2214.28	3567.54
							1820	1.13298e+06	2.6135e+06	2727.22	1998.48
							1821	0	5.65621e+06	0	0
							1822	1.74911e+06	2.99072e+06	4210.33	3085.28
							1823	3.44535e+06	2.41652e+06	112.546	2642.52
							1824	134814	279048	217.541	341.457
							1825	1.28657e+06	3.40208e+06	823.287	2269.4
							1826	692728	914813	1563.44	1159.25
							1827	101740	234304	183.612	170.257
							1828	912684	1.33009e+06	1766.97	1623.88
							1829	655892	806825	1331.37	1196.49
							1830	948231	1.48599e+06	1521.13	1630.5
							1831	251164	578425	509.826	551.579
							1832	0	0	0	0
							1833	124597	286945	224.864	208.508
							1834	48285	14633.6	89.1014	88.0823
							1835	2.59875e+06	3.21662e+06	2123.55	2664.18
							1836	0	506918	0	0
							1837	125265	72724.4	231.154	228.51
							1838	158155	201311	255.528	347.323
							1839	40570.5	51641.1	65.5491	89.0967
							1840	0	986793	0	0
							1841	0	329287	0	0
							1842	372582	439541	618.019	701.601
							1843	151167	348134	241.35	266.645
							1844	21337.9	29172.7	34.4315	54.0445
							1845	276048	425175	653.161	503.571
							1846	1.0683e+06	931118	2571.53	1884.39
							1847	55052.5	88907.2	130.261	100.428
							1848	0	748960	0	0
							1849	155103	214524	250.597	340.621
							1850	1.55329e+06	3.9833e+06	50.74	1191.35
							1851	1.15195e+06	1.90154e+06	37.6298	883.529
							1852	25951.4	788436	268.442	161.065
							1853	64012	79864.7	103.292	162.129
							1854	398461	890339	726.303	875.059
							1855	47607.2	109638	16.4907	104.55
							1856	2693.64	42594.8	27.863	16.7178
							1857	40545.7	60046.7	74.8199	73.9641
							1858	2.12717e+06	1.66905e+06	2749.26	2095.21
							1859	91846.5	181768	3.00027	70.4448
							1860	0	0	0	0
							1861	321379	413164	781.732	537.814
							1862	0	382075	0	0
							1863	120042	276453	216.642	200.884
							1864	177280	102922	286.065	449.014
							1865	209848	267109	438.868	531.501
							1866	130339	165905	210.319	330.121
							1867	134417	78037.6	217.175	295.192
							1868	1.38181e+06	3.83162e+06	4958.79	1658.75
							1869	200069	460756	486.654	334.807
							1870	59460.7	136937	96.0696	130.581
							1871	0	828935	0	0
							1872	550393	808361	1326.95	947.969
							1873	36650	325171	61.8266	178.662
							1874	7185.91	16549	12.9686	12.0253
							1875	154762	222069	314.145	339.873
							1876	48016.7	110581	97.4668	105.449
							1877	75011.7	669021	126.541	365.669
							1878	378128	318464	780.231	899.849
							1879	503824	1.24041e+06	1808.03	604.8
							1880	23591	48683.7	38.1156	51.8081
							1881	0	0	0	0
							1882	4.55012e+06	2.33298e+06	5321.3	4539.17
							1883	236378	320628	494.352	598.696
							1884	672548	1.10808e+06	1400.2	1125.48
							1885	251692	611366	524.317	242.852
							1886	36461.5	83970.1	58.8355	92.3496
							1887	183670	422987	293.243	323.977
							1888	40332.7	447331	68.039	196.615
							1889	57386.1	72817.6	92.6	145.347
							1890	72471.6	97392.1	29.6224	63.6882
							1891	0	1.64176e+06	0	0
							1892	517220	802059	1258.1	865.544
							1893	685737	713845	1639.45	1217.53
							1894	0	0	0	0
							1895	1.95767e+06	2.36688e+06	3240.44	3603.62
							1896	2.29045e+06	2.6108e+06	5344.95	4089.41
							1897	414190	536928	848.637	608.226
							1898	1.05189e+06	659327	1102.2	1014.94
							1899	1.15584e+06	669702	747.949	1115.24
							1900	2.26871e+06	893995	1645.38	2325.84
							1901	93391.1	54219.5	172.337	170.365
							1902	98239.7	125047	177.296	164.4
							1903	1.44668e+06	3152520	1716.7	1483.11
							1904	0	0	0	0
							1905	0	0	0	0
							1906	256048	336833	462.096	428.485
							1907	527854	835954	1098.69	883.34
							1908	122991	302802	441.368	147.641
							1909	249564	753374	600.731	440.209
							1910	0	1.8985e+06	0	0
							1911	0	374310	0	0
							1912	86575.1	143907	168.753	175.818
							1913	1.12374e+06	338233	1522.98	1233.58
							1914	106329	74233.2	3.47334	81.5523
							1915	1.51635e+06	3.61603e+06	1471.46	1493.57
							1916	51450.9	64193.8	62.9361	93.8576
							1917	4.71087e+06	1.84685e+06	3829.79	4829.49
							1918	5.8346e+06	2142672	5249.31	6216.08
							1919	661320	1.12321e+06	1106.9	1181.66
							1920	13396.8	35723.6	21.645	29.4206
							1921	2.01496e+06	1.67218e+06	3539.73	3926.76
							1922	28092.1	41303.3	58.7509	71.1516
							1923	41039.7	93558.7	75.7315	74.8653
							1924	12746.1	100786	5.953	12.799
							1925	89978.8	135440	322.901	108.012
							1926	2.64087e+06	5.38712e+06	2240.18	1945.74
							1927	329974	407927	533.132	724.653
							1928	0	245747	0	0
							1929	3.1396e+06	1.4212e+07	3309.45	3092.43
							1930	630647	535584	808.969	322.532
							1931	4544.41	7802.73	8.2014	7.60485
							1932	5.55719e+06	5.36178e+06	1110.25	3929.79
							1933	4.12088e+06	9.49817e+06	5326.02	4058.97
							1934	800150	1.12612e+06	1333.02	1387.27
							1935	0	0	0	0
							1936	2.92949e+06	7.12413e+06	1899.3	3577.4
							1937	97219.2	980349	164.004	473.927
							1938	987830	2.52336e+06	640.446	972.989
							1939	40054	538394	414.319	248.591
							1940	0	0	0	0
							1941	49648.2	546315	513.561	308.137
							1942	84291.4	928287	871.911	523.147
							1943	2.21927e+06	2.56364e+06	4191.15	4135.41
							1944	0	0	0	0
							1945	178380	210172	383.717	361.517
							1946	64012	76020.8	103.292	162.129
							1947	505623	492701	1071.2	922.365
							1948	197096	387217	355.704	329.831
							1949	0	358458	0	0
							1950	0	0	0	0
							1951	41916.5	197540	70.7109	204.336
							1952	1.88148e+06	2.35886e+06	1306.66	1898.6
							1953	61259.7	55159.5	144.947	111.751
							1954	24008.3	55290.7	50.2102	60.8082
							1955	9813.59	22600.5	17.7108	16.4226
							1956	36525.9	84118.3	59.0142	80.2143
							1957	0	0	0	0
							1958	151135	661513	438.803	765.036
							1959	0	224269	0	0
							1960	182825	327756	5.97218	140.224
							1961	0	0	0	0
							1962	111287	348908	3.6353	85.3551
							1963	1.10394e+06	961509	1924.62	2034.51
							1964	109734	207574	3.58459	84.1645
							1965	958445	600514	1388.35	924.779
							1966	0	162070	0	0
							1967	19801	32841.1	31.9515	50.1518
							1968	89739.4	119966	179.859	519.745
							1969	190266	1.24736e+06	381.339	1101.97
							1970	0	64073.6	0	0
							1971	1.50287e+06	839628	3128.31	2514.98
							1972	410670	479612	837.81	924.915
							1973	162033	89744.9	328.903	295.583
							1974	2.12935e+06	1.27301e+06	5108.88	3723.88
							1975	7.63032e+06	2.49732e+06	6864.9	8129.2
							1976	189807	188786	6.20026	145.579
							1977	1.27532e+06	795936	1740.99	1230.53
							1978	5.92308e+06	1.4737e+07	3593.56	7578.21
							1979	1.00353e+06	1.04066e+06	32.7813	769.688
							1980	383446	381544	12.5257	294.097
							1981	1.65497e+06	850216	3286.93	3019.03
							1982	1.09964e+07	2.68391e+07	5170.46	14477.7
							1983	361081	366637	11.7951	276.944
							1984	3.9298e+06	5.59944e+06	1839.48	8095.88
							1985	0	0	0	0
							1986	772198	348008	610.165	791.642
							1987	60876.5	140197	144.041	111.052
							1988	130855	191134	230.824	238.708
							1989	50958.6	635269	85.9644	248.414
							1990	139429	347677	329.904	254.348
							1991	2.09112e+06	4.02237e+06	3007.39	2862.35
							1992	16261.6	37450.1	26.2402	41.1873
							1993	36205.1	49427	1.18268	27.7687
							1994	0	0	0	0
							1995	277558	434967	563.403	609.544
							1996	1.79273e+06	4.84003e+06	1614.69	1837.87
							1997	2.42234e+06	4.91769e+06	3130.74	2385.94
							1998	627635	1.37448e+06	20.5024	481.386
							1999	4.53819e+06	9.95607e+06	6723.56	5327.51
[truncated: 128 more rows]

## Sheet: Fig 4
GHG mitigation scenario	Unit capacity	GHG mitigation potential (B tonne CO2 eq.)	Freshwater consumption reduction (B m3)	SO2 emission reduction (M tonne)	NOx emission reduction (M tonne)		Note: The statistical values are derived from the sheet named "detailed data".
M1	<=30 MW	0.15822	-0.093578	0.604708	0.544849
	(30, 60] MW	0.112823	-0.0282561	0.384661	0.336973
	(60, 120] MW	0.0441687	-0.0559968	0.143455	0.0666237
	(120, 200] MW	0	0	0	0
	(200, 300) MW	0	0	0	0
M2	<=30 MW	1.2542	-1.63116	2.95037	-0.483453
	(30, 60] MW	0	0	0	0
	(60, 120] MW	0	0	0	0
	(120, 200] MW	0	0	0	0
	(200, 300) MW	0	0	0	0
M3	<=30 MW	0.552133	7.72028	1.12027	1.22856
	(30, 60] MW	0.494914	4.25949	0.711502	0.761786
	(60, 120] MW	0.126831	0.967046	0.194369	0.159294
	(120, 200] MW	1.12972	7.28683	1.77891	1.27638
	(200, 300) MW	0	0	0	0
M4	<=30 MW	0.149607	0.667945	2.04353	1.48713
	(30, 60] MW	0.156101	0.848456	1.78196	1.87306
	(60, 120] MW	0.0901727	0.336252	0.605939	0.279407
	(120, 200] MW	0.65438	3.18165	3.26545	0.684252
	(200, 300) MW	0.149475	3.43748	0.60218	0.404419
M5	<=30 MW	0.0797029	0.201479	0.225484	0.204568
	(30, 60] MW	0.162201	0.439194	0.366872	0.385836
	(60, 120] MW	0.14539	0.373587	0.387971	0.195553
	(120, 200] MW	0.819864	1.49382	2.04249	1.08953
	(200, 300) MW	0	0	0	0
Integrated	<=30 MW	1.89383	8.15049	4.77886	1.51851
	(30, 60] MW	0.646928	4.4888	1.4789	1.58179
	(60, 120] MW	0.25358	1.16758	0.680181	0.430378
	(120, 200] MW	1.74432	7.56079	4.20253	2.21695
	(200, 300) MW	0.149347	3.43669	0.601903	0.404151

## Sheet: Sup Fig 1
Province	Energy infrastructure capacity in industrial parks (MW)			Park ID	Energy infrastructure capacity in industrial parks (MW)		Note: The statistical values are derived from the sheet named "detailed data".
Tibet	196			1	24
Qinghai	1652			2	200
Guizhou	1808.25			3	640
Hainan	2528			4	1482
Yunnan	4629.5			5	1264
Sichuan	3333.39			6	640
Beijing	7032.45			7	49.5
Chongqing	4187.5			8	1978.5
Guangxi	7848.55			9	39
Fujian	8623			10	2640
Gansu	9271			11	24
Jiangxi	10485.3			12	27
Ningxia	7837			13	60
Shaanxi	8926			14	30
Heilongjiang	10510.5			15	2268
Henan	12384			16	279
Shanghai	20770.3			17	2599
Hunan	17296.5			18	39
Jilin	14356.3			19	6
Xinjiang	11882.7			20	51
Hubei	17401.2			21	24
Shanxi	16804.8			22	109
Tianjin	16542.9			23	2310
Liaoning	20089.3			24	326
Anhui	27888.7			25	24
Hebei	22788.3			26	57
Guangdong	35220			27	2640
Zhejiang	36528.1			28	320
Inner Mongolia	28086.3			29	1320
Jiangsu	64276.9			30	75
Shandong	63348			31	9
				32	2390
				33	600
				34	270
				35	859.6
				36	5010
				37	669
				38	1074
				39	850
				40	225.4
				41	635.25
				42	390
				43	3238.1
				44	255
				45	6
				46	20.83
				47	27
				48	5644
				49	22
				50	482.29
				51	36
				52	2905
				53	130
				54	6
				55	477.89
				56	104
				57	24
				58	736
				59	900
				60	675
				61	36
				62	114
				63	854.5
				64	360
				65	176
				66	9
				67	1200
				68	2720
				69	24
				70	110
				71	20
				72	35
				73	7.5
				74	115
				75	9
				76	21
				77	15
				78	9
				79	68
				80	835
				81	15
				82	13
				83	134
				84	1312
				85	18
				86	780
				87	65.5
				88	624
				89	27
				90	33
				91	12
				92	80
				93	24
				94	1400
				95	12
				96	2200
				97	1260
				98	600
				99	330
				100	2450
				101	650
				102	66
				103	695
				104	225
				105	1200
				106	657
				107	1116
				108	660
				109	360
				110	112
				111	300
				112	2950
				113	270
				114	15
				115	3200
				116	200
				117	1200
				118	1120
				119	700
				120	27
				121	332
				122	15
				123	48
				124	97.745
				125	9
				126	1009.5
				127	18
				128	25.3
				129	1260
				130	590
				131	9
				132	1801
				133	224
				134	1170
				135	2190
				136	1208.25
				137	600
				138	1095
				139	3255.5
				140	966.5
				141	7.8
				142	1244.3
				143	26
				144	150
				145	2894
				146	87
				147	258.5
				148	2
				149	33
				150	9.5
				151	70.515
				152	81
				153	15.192
				154	2816
				155	24
				156	34
				157	600
				158	1014
				159	820
				160	1269
				161	1884
				162	112
				163	748
				164	6
				165	36
				166	36
				167	1695
				168	1242
				169	43
				170	30
				171	375.8
				172	24
				173	40
				174	1739
				175	44
				176	1300
				177	36
				178	6
				179	600
				180	6
				181	1264
				182	1200
				183	940
				184	12
				185	672
				186	1.2
				187	609
				188	420
				189	747
				190	172
				191	772
				192	224
				193	7.5
				194	660
				195	30
				196	1200
				197	90
				198	807.5
				199	1924
				200	30
				201	18
				202	55
				203	25
				204	18.572
				205	618
				206	70
				207	16
				208	1198.8
				209	2007.5
				210	9
				211	46
				212	1874
				213	39
				214	2040
				215	20
				216	15
				217	6
				218	24
				219	12
				220	33.85
				221	1280
				222	15
				223	12
				224	12
				225	51
				226	150
				227	50
				228	0
				229	255.5
				230	62.9
				231	32.3
				232	124
				233	24
				234	652.5
				235	39
				236	39
				237	18
				238	40
				239	24
				240	18
				241	7.5
				242	55
				243	35
				244	9
				245	1153.5
				246	1845
				247	10
				248	9
				249	848
				250	21
				251	12
				252	1350
				253	1800
				254	2016.5
				255	1860
				256	132
				257	36
				258	24
				259	2669
				260	153
				261	638
				262	24
				263	2521
				264	30
				265	1903
				266	1170
				267	12
				268	1350
				269	1212
				270	7.5
				271	869.5
				272	42
				273	18
				274	660
				275	570
				276	691.5
				277	815
				278	12
				279	580
				280	6
				281	1129
				282	400
				283	16
				284	2800
				285	134.5
				286	154
				287	5380
				288	15
				289	45
				290	83.4
				291	1474
				292	340
				293	2269.5
				294	3914
				295	39.75
				296	87
				297	54
				298	3394
				299	51
				300	30
				301	15
				302	36
				303	30
				304	84
				305	39
				306	1660
				307	121
				308	2139.6
				309	35
				310	1260
				311	39
				312	36
				313	123
				314	30
				315	30
				316	14.4
				317	63
				318	1480
				319	22.67
				320	137
				321	50
				322	4094
				323	499.128
				324	1272
				325	12
				326	101.5
				327	9
				328	55
				329	48.9
				330	30
				331	24.8
				332	195
				333	90
				334	2144
				335	51
				336	100
				337	12
				338	610
				339	60
				340	111
				341	161
				342	2750
				343	9
				344	6
				345	384
				346	6
				347	48.75
				348	108.8
				349	33
				350	18
				351	24
				352	759
				353	1303
				354	36
				355	2444
				356	1100
				357	519
				358	13.5
				359	336.8
				360	4026
				361	12
				362	6
				363	552
				364	1378
				365	9.265
				366	700
				367	1896.15
				368	30
				369	1920
				370	50
				371	1320
				372	3
				373	1640
				374	9
				375	50
				376	18
				377	12
				378	6
				379	20
				380	24
				381	6.4
				382	6
				383	480
				384	16.5
				385	4.5
				386	41
				387	148
				388	40
				389	650
				390	1220
				391	30
				392	48
				393	136
				394	196
				395	100
				396	930
				397	730
				398	9
				399	269.75
				400	50
				401	122
				402	36
				403	1234
				404	1442
				405	700
				406	130
				407	1129
				408	636
				409	1154
				410	26
				411	122
				412	9
				413	810
				414	1200
				415	368
				416	30
				417	920
				418	24
				419	834
				420	9
				421	75
				422	50
				423	762
				424	9
				425	24
				426	1358
				427	6
				428	642
				429	30
				430	16.5
				431	105
				432	124
				433	12
				434	642
				435	3425
				436	40
				437	110
				438	235
				439	3851
				440	901
				441	374
				442	1502
				443	1338
				444	1221
				445	93
				446	1744
				447	7.5
				448	642
				449	9
				450	600
				451	300
				452	1234
				453	357
				454	612
				455	734
				456	1732
				457	18
				458	18
				459	1225
				460	27
				461	3000
				462	1044
				463	6000
				464	448
				465	680
				466	50
				467	50
				468	75
				469	142.68
				470	5832
				471	103
				472	186
				473	79.5
				474	760
				475	3320
				476	700
				477	2342
				478	666
				479	42
				480	1810.9
				481	165
				482	1300
				483	45
				484	12.8448
				485	173.3
				486	2557
				487	36
				488	30
				489	400
				490	259
				491	6
				492	63
				493	184
				494	1054
				495	145
				496	337
				497	36
				498	16.5
				499	48
				500	25
				501	25
				502	3072
				503	127
				504	54
				505	88
				506	1096.5
				507	295.5
				508	148
				509	81
				510	208
				511	48
				512	24
				513	2806
				514	18
				515	9
				516	39
				517	30
				518	1048
				519	681
				520	87.12
				521	58.5
				522	132
				523	12
				524	54
				525	254
				526	15
				527	1992
				528	24
				529	2000
				530	663
				531	30
				532	60
				533	39
				534	3414
				535	40
				536	338
				537	46
				538	150
				539	3015
				540	69
				541	48
				542	1210
				543	18
				544	1228
				545	30
				546	54
				547	33
				548	45
				549	39
				550	59
				551	42
				552	34.25
				553	147
				554	112
				555	63
				556	101
				557	33
				558	105.5
				559	460
				560	437
				561	2455
				562	77
				563	241
				564	24
				565	12
				566	386
				567	65
				568	34.5
				569	54
				570	184.5
				571	1103.5
				572	15
				573	34
				574	4.5
				575	376
				576	24
				577	120
				578	24
				579	24
				580	27
				581	385.5
				582	423
				583	396
				584	100
				585	42
				586	143
				587	108
				588	151
				589	217
				590	50
				591	185
				592	948
				593	354
				594	368.3
				595	50
				596	669
				597	63
				598	204
				599	152.5
				600	580
				601	4809
				602	3720
				603	1200
				604	730
				605	6
				606	6
				607	24
				608	854
				609	1310
				610	1500
				611	6
				612	1602
				613	24
				614	270
				615	385
				616	15
				617	736
				618	606
				619	1200
				620	30
				621	1800
				622	2467
				623	2444
				624	24
				625	2600
				626	137.958
				627	27
				628	20
				629	480
				630	170
				631	17
				632	24
				633	36
				634	116.994
				635	6143
				636	24
				637	6706
				638	95.796
				639	72
				640	622
				641	3550
				642	0
				643	78
				644	1170.5
				645	24
				646	158
				647	649
				648	1420
				649	1510
				650	5801
				651	110
				652	6
				653	0
				654	56.6
				655	6
				656	735
				657	0
				658	12
				659	50
				660	1120
				661	324
				662	24
				663	100
				664	24
				665	89.5
				666	128
				667	120
				668	1446
				669	74.5
				670	1278
				671	1237
				672	1508
				673	393.85
				674	170
				675	9
				676	1.824
				677	177.07
				678	715
				679	1609
				680	2271
				681	1347
				682	81
				683	2200
				684	76
				685	199.01
				686	62
				687	65
				688	660
				689	2520
				690	12
				691	746
				692	410
				693	2012
				694	1200
				695	240
				696	2171
				697	2116
				698	260
				699	28
				700	2643
				701	406.9
				702	1491.25
				703	48
				704	462.075
				705	92
				706	99
				707	74
				708	7
				709	2603.5
				710	24.6
				711	614.5
				712	37
				713	2368
				714	136
				715	31.68
				716	15.1
				717	850
				718	530
				719	50
				720	724
				721	1225
				722	98
				723	84
				724	943
				725	80
				726	807
				727	1530
				728	640.5
				729	100
				730	21
				731	78
				732	79.5
				733	2623
				734	1099.9
				735	1646
				736	431
				737	49
				738	1868.3
				739	6
				740	50
				741	24
				742	1280
				743	20
				744	38.5
				745	1950
				746	11
				747	547
				748	2400
				749	204
				750	672
				751	15
				752	6
				753	86
				754	2726.82
				755	812
				756	27
				757	724
				758	700
				759	870
				760	42
				761	6
				762	20
				763	263.5
				764	172.5
				765	9
				766	24
				767	48
				768	24
				769	511
				770	171.25
				771	15
				772	38.7
				773	18
				774	410
				775	44.5
				776	432.5
				777	102.5
				778	45
				779	36
				780	42
				781	24
				782	169.6
				783	6
				784	24
				785	80
				786	184
				787	2683.5
				788	43.5
				789	15.4
				790	1360
				791	52
				792	13.8
				793	672
				794	131
				795	12
				796	910
				797	115
				798	1053
				799	76
				800	859
				801	381
				802	219
				803	59
				804	6
				805	27
				806	22.5
				807	117.2
				808	38
				809	42
				810	22.5
				811	12
				812	1272
				813	45
				814	39
				815	7.5
				816	36
				817	6
				818	7.5
				819	20
				820	24
				821	816.6
				822	15
				823	72
				824	3645.5
				825	3529.82
				826	54
				827	2320.6
				828	626.2
				829	378.5
				830	1432.7
				831	1390
				832	702
				833	40.5
				834	18
				835	1266
				836	24
				837	16.5
				838	110
				839	106
				840	6
				841	800
				842	15
				843	74
				844	56
				845	270
				846	420
				847	1155
				848	3520
				849	2310.2
				850	472

## Sheet: Detailed Data
Park ID	Plant ID	Unit ID	Province	Region	Capacity (MW)	Vintage year	Retired Year	Fuel input	Energy output	Turbine technology	Cooling technology for electricity generation	Annual working time (hour)	Self-use electricity rate (%)	Effective electrical efficiency	Boiler efficiency	Heat-to-electric ratio	Freshwater consumption factor for electrcity generation (m3/MWh)	Freshwater consumption factor for heat generation (m3/GJ)	SO2 emission factor per fuel (kg/GJ)	NOx emission factor per fuel (kg/GJ)	Energy efficiency	Annual fuel input (GJ)	Annual electrcity output (GJ)	Annual heat output (GJ)	Annual GHG emission (tCO2e)	Annual freshwater consumption (m3)	Annual SO2 emission (t)	Annual NOx emission (t)		Note: CHP = Combined heat and power NGCC = Natural gas combined cycle CGCC = Coal gas combined cycle IGCC = Integrated gasification combined cycle
475	613	1	Ningxia	Northwest	1060	2010		Coal	Electricity	Pure condensing	Dry	6187	6.6879	0.391401	0.85		0.31		0.0516187	0.0430945	0.391401	5.62865e+07	2.20306e+07	0	5.35712e+06	2.03305e+06	2905.44	2425.64
475	613	2	Ningxia	Northwest	1060	2011		Coal	Electricity	Pure condensing	Dry	6187	6.6879	0.391401	0.85		0.31		0.0510782	0.0413269	0.391401	5.62865e+07	2.20306e+07	0	5.35712e+06	2.03305e+06	2875.01	2326.15
23	1573	3	Anhui	East	1050	2011		Coal	CHP	Extraction condensing	Circulating	6167	3.8	0.41661	0.85	0.0003	1.496	0.085	0.0437903	0.0303666	0.416674	5.38366e+07	2.24254e+07	6993.38	5.12394e+06	9.68772e+06	2357.52	1634.83
298	797	4	Jiangsu	East	1030	2013		Coal	Electricity	Pure condensing	Once-through	6197	4.5	0.434276	0.85		0.228		0.0865455	0.101877	0.434276	5.05311e+07	2.19444e+07	0	4.80935e+06	1.4553e+06	4373.24	5147.96
298	797	5	Jiangsu	East	1030	2013		Coal	Electricity	Pure condensing	Once-through	6197	4.5	0.434276	0.85		0.228		0.0865455	0.101877	0.434276	5.05311e+07	2.19444e+07	0	4.80935e+06	1.4553e+06	4373.24	5147.96
439	647	6	Jiangsu	East	1030	2009		Coal	Electricity	Pure condensing	Once-through	5783	3.8	0.437367	0.85		0.21		0.0371333	0.0232393	0.437367	4.71653e+07	2.06285e+07	0	4.489e+06	1.25086e+06	1751.4	1096.09
439	647	7	Jiangsu	East	1030	2012		Coal	Electricity	Pure condensing	Once-through	5783	3.8	0.437367	0.85		0.21		0.0371333	0.0232393	0.437367	4.71653e+07	2.06285e+07	0	4.489e+06	1.25086e+06	1751.4	1096.09
115	177	8	Guangdong	South	1000	2009		Coal	Electricity	Pure condensing	Once-through	4516	2.9	0.399052	0.85		0.19		0.0181587	0.116355	0.399052	3.86634e+07	1.54287e+07	0	3.67983e+06	858040	702.079	4498.69
115	177	9	Guangdong	South	1000	2010		Coal	Electricity	Pure condensing	Once-through	4516	2.9	0.399052	0.85		0.19		0.0181238	0.0955111	0.399052	3.86634e+07	1.54287e+07	0	3.67983e+06	858040	700.729	3692.79
209	1188	10	Hubei	Central	1000	2012		Coal	Electricity	Pure condensing	Once-through	4333	2.7	0.386478	0.85		0.228		0.0865455	0.101877	0.386478	3.80608e+07	1.47097e+07	0	3.62247e+06	987924	3293.99	3877.52
209	1188	11	Hubei	Central	1000	2013		Coal	Electricity	Pure condensing	Once-through	4333	2.7	0.386478	0.85		0.228		0.0865455	0.101877	0.386478	3.80608e+07	1.47097e+07	0	3.62247e+06	987924	3293.99	3877.52
334	420	12	Jiangsu	East	1000	2008		Coal	CHP	Extraction condensing	Once-through	5808	5.7	0.428223	0.831864	0.0045	0.39	0.0756	0.0422346	0.113479	0.429156	4.76217e+07	2.03443e+07	94089.6	4.53244e+06	2.27223e+06	2011.28	5404.06
334	420	13	Jiangsu	East	1000	2007		Coal	CHP	Extraction condensing	Once-through	5808	5.7	0.428223	0.801423	0.011	0.39	0.0756	0.0362011	0.107079	0.430404	4.77956e+07	2.03443e+07	229997	4.54899e+06	2.28251e+06	1730.25	5117.9
306	1724	14	Jiangsu	East	1000	2012		Coal	Electricity	Pure condensing	Once-through	4934	4.8	0.411037	0.85		0.228		0.0865455	0.101877	0.411037	4.11394e+07	1.69098e+07	0	3.91548e+06	1124952	3560.43	4191.16
360	2017	15	Jiangsu	East	1000	2012		Coal	Electricity	Pure condensing	Once-through	5716	3.9	0.415203	0.85		0.1		0.0215204	0.0359021	0.415203	4.76275e+07	1.97751e+07	0	4.53299e+06	571600	1024.97	1709.93
360	2017	16	Jiangsu	East	1000	2011		Coal	Electricity	Pure condensing	Once-through	5716	3.9	0.415203	0.85		0.1		0.0233409	0.0342801	0.415203	4.76275e+07	1.97751e+07	0	4.53299e+06	571600	1111.67	1632.68
48	102	17	Jiangsu	East	1000	2013		Coal	Electricity	Pure condensing	Once-through	5234	5.3	0.405611	0.85		0.228		0.0865455	0.101877	0.405611	4.41781e+07	1.79191e+07	0	4.2047e+06	1.19335e+06	3823.42	4500.74
48	102	18	Jiangsu	East	1000	2013		Coal	Electricity	Pure condensing	Once-through	5234	5.3	0.405611	0.85		0.228		0.0865455	0.101877	0.405611	4.41781e+07	1.79191e+07	0	4.2047e+06	1.19335e+06	3823.42	4500.74
322	816	19	Jiangsu	East	1000	2014		Coal	Electricity	Pure condensing	Circulating	5607	2.6	0.431228	0.85		0.28		0.0865455	0.101877	0.431228	4.53108e+07	1.95393e+07	0	4.31249e+06	1.56996e+06	3921.44	4616.13
322	816	20	Jiangsu	East	1000	2014		Coal	Electricity	Pure condensing	Circulating	5607	2.6	0.431228	0.85		0.28		0.0865455	0.101877	0.431228	4.53108e+07	1.95393e+07	0	4.31249e+06	1.56996e+06	3921.44	4616.13
601	621	21	Shandong	East	1000	2006		Coal	Electricity	Pure condensing	Circulating	5405	3.7	0.42972	0.85		1.608		0.00937851	0.0364862	0.42972	4.28807e+07	18426726	0	4.08121e+06	8691240	402.157	1564.56
601	621	22	Shandong	East	1000	2007		Coal	Electricity	Pure condensing	Circulating	5405	3.7	0.42972	0.85		1.608		0.00991698	0.0392604	0.42972	4.28807e+07	18426726	0	4.08121e+06	8691240	425.248	1683.51
529	609	23	Shandong	East	1000	2012		Coal	Electricity	Pure condensing	Once-through	5853	5.09846	0.4603	0.85		0.228		0.0865455	0.101877	0.4603	4.40825e+07	2.02912e+07	0	4.1956e+06	1.33448e+06	3815.15	4491
529	609	24	Shandong	East	1000	2012		Coal	Electricity	Pure condensing	Once-through	5853	5.09846	0.4603	0.85		0.228		0.0865455	0.101877	0.4603	4.40825e+07	2.02912e+07	0	4.1956e+06	1.33448e+06	3815.15	4491
635	1581	25	Shanghai	East	1000	2008		Coal	Electricity	Pure condensing	Once-through	4493	4.1	0.442086	0.85		0.3		0.0253068	0.158191	0.442086	3.56362e+07	1.57543e+07	0	3.3917e+06	1347900	901.836	5637.31
635	1581	26	Shanghai	East	1000	2008		Coal	Electricity	Pure condensing	Once-through	4493	4.1	0.442086	0.85		0.3		0.0270733	0.0199973	0.442086	3.56362e+07	1.57543e+07	0	3.3917e+06	1347900	964.789	712.627
625	1351	27	Shanghai	East	1000	2010		Coal	Electricity	Pure condensing	Once-through	4500	4.9	0.437367	0.85		0.31		0.0242035	0.0196919	0.437367	3.55212e+07	15535800	0	3.38077e+06	1395000	859.739	699.48
625	1351	28	Shanghai	East	1000	2010		Coal	Electricity	Pure condensing	Once-through	4500	4.9	0.437367	0.85		0.32		0.0234266	0.0264501	0.437367	3.55212e+07	15535800	0	3.38077e+06	1440000	832.141	939.542
693	1533	29	Tianjin	North	1000	2009		Coal	Electricity	Pure condensing	Once-through	5632	4.9	0.426736	0.85		0.228		0.0865455	0.101877	0.426736	4.51842e+07	1.92817e+07	0	4.30044e+06	1284096	3910.49	4603.23
693	1533	30	Tianjin	North	1000	2009		Coal	Electricity	Pure condensing	Once-through	5632	4.9	0.426736	0.85		0.228		0.0865455	0.101877	0.426736	4.51842e+07	1.92817e+07	0	4.30044e+06	1284096	3910.49	4603.23
470	428	31	Zhejiang	East	1000	2009		Coal	CHP	Extraction condensing	Once-through	5712	3.2	0.434276	0.883265	0.0776	0.27	0.049	0.0652515	0.0465426	0.450777	4.7784e+07	1.99669e+07	1.5957e+06	4.54789e+06	1.62043e+06	3117.98	2223.99
470	428	32	Zhejiang	East	1000	2008		Coal	CHP	Extraction condensing	Once-through	5712	3.2	0.434276	0.883265	0.0803	0.26	0.049	0.0543125	0.0369186	0.451329	4.78469e+07	1.99669e+07	1.65122e+06	4.55387e+06	1.56603e+06	2598.68	1766.44
287	769	33	Zhejiang	East	1000	2011		Coal	Electricity	Pure condensing	Once-through	4437	4.9	0.405611	0.85		0.4		0.0253772	0.0481892	0.405611	3.7451e+07	1.51905e+07	0	3.56443e+06	1774800	950.399	1804.73
287	769	34	Zhejiang	East	1000	2011		Coal	Electricity	Pure condensing	Once-through	4437	4.9	0.405611	0.85		0.4		0.0312969	0.0459382	0.405611	3.7451e+07	1.51905e+07	0	3.56443e+06	1774800	1172.1	1720.43
635	1580	35	Shanghai	East	900	2004		Coal	CHP	Extraction condensing	Once-through	4266	4.2	0.412416	0.971415	0.0177	0.43	0.0246	0.0269557	0.121466	0.416585	3.23586e+07	1.32413e+07	244647	3.07975e+06	1.65696e+06	872.246	3930.45
635	1580	36	Shanghai	East	900	2004		Coal	CHP	Extraction condensing	Once-through	4266	4.2	0.412416	0.971415	0.0367	0.43	0.0246	0.0253552	0.122306	0.420992	3.26289e+07	1.32413e+07	507262	3.10549e+06	1.66342e+06	827.311	3990.71
848	2092	37	Guangdong	South	700	2000		Coal	Electricity	Pure condensing	Once-through	5220	5.2	0.382866	0.85		0.41		0.0125045	0.0875616	0.382866	3.22962e+07	12365136	0	3.07382e+06	1498140	403.847	2827.91
848	2092	38	Guangdong	South	700	2001		Coal	Electricity	Pure condensing	Once-through	5220	5.2	0.382866	0.85		0.41		0.0159779	0.0669011	0.382866	3.22962e+07	12365136	0	3.07382e+06	1498140	516.027	2160.65
502	634	39	Shandong	East	700	2002		Coal	CHP	Extraction condensing	Circulating	5685	6	0.387697	0.85	0.0217	1.68	0.1022	0.0702587	0.180111	0.392228	3.53963e+07	1.35812e+07	310879	3.36887e+06	6.71733e+06	2486.9	6375.25
502	634	40	Shandong	East	700	2002		Coal	CHP	Extraction condensing	Circulating	5685	6	0.387697	0.85	0.0217	1.68	0.1022	0.075601	0.183602	0.392228	3.53963e+07	1.35812e+07	310879	3.36887e+06	6.71733e+06	2675.99	6498.84
265	1697	41	Hubei	Central	680	2010		Coal	CHP	Extraction condensing	Once-through	4288	4.7	0.422337	0.908877	0.0217	0.39	0.0532	0.068931	0.131715	0.427194	2.39371e+07	1.00037e+07	227785	2.27823e+06	1.1493e+06	1650.01	3152.88
561	637	42	Shandong	East	680	2008		Coal	Electricity	Pure condensing	Once-through	6020	4.4	0.412416	0.85		0.19		0.0396435	0.0682471	0.412416	3.4161e+07	1.40885e+07	0	3.2513e+06	777784	1354.26	2331.39
561	637	43	Shandong	East	680	2008		Coal	Electricity	Pure condensing	Once-through	6020	4.4	0.412416	0.85		0.19		0.0357371	0.079832	0.412416	3.4161e+07	1.40885e+07	0	3.2513e+06	777784	1220.81	2727.14
696	660	44	Shandong	East	680	2010		Coal	Electricity	Pure condensing	Once-through	6097	3.8	0.422337	0.85		0.11		0.0270463	0.0236655	0.422337	3.39972e+07	1.43583e+07	0	3.23572e+06	456056	919.501	804.563
696	660	45	Shandong	East	680	2011		Coal	Electricity	Pure condensing	Once-through	6097	3.8	0.422337	0.85		0.11		0.0281366	0.0194169	0.422337	3.39972e+07	1.43583e+07	0	3.23572e+06	456056	956.566	660.121
486	181	46	Shandong	East	670	2006		Coal	CHP	Extraction condensing	Once-through	5208	3.9	0.344258	0.821266	4.32146	0.17	0.1022	0.0655162	0.0672963	0.651601	1.01165e+08	1.20718e+07	5.42848e+07	9.62848e+06	6.1411e+06	6627.96	6808.03
486	181	47	Shandong	East	670	2007		Coal	CHP	Extraction condensing	Once-through	5208	3.9	0.344258	0.8191	4.32146	0.17	0.1022	0.0749548	0.0694032	0.650492	1.0134e+08	1.20718e+07	5.42848e+07	9.64511e+06	6.1411e+06	7595.91	7033.31
697	1599	48	Shandong	East	670	2007		Coal	CHP	Extraction condensing	Circulating	5713	5.5	0.399026	0.854117	4.32146	1.656	0.1022	0.0774671	0.115861	0.703369	1.02354e+08	1.30219e+07	5.95486e+07	9.7416e+06	1.24246e+07	7929.04	11858.8
697	1599	49	Shandong	East	670	2006		Coal	CHP	Extraction condensing	Circulating	5713	5.5	0.399026	0.854117	4.32146	1.656	0.1022	0.0813441	0.118126	0.703369	1.02354e+08	1.30219e+07	5.95486e+07	9.7416e+06	1.24246e+07	8325.86	12090.6
15	702	50	Anhui	East	660	2013		Coal	Electricity	Pure condensing	Circulating	1237	5	0.352149	0.85		1.65		0.0856285	0.101399	0.352149	7.70356e+06	2.7128e+06	0	733193	1347093	659.644	781.131
15	702	51	Anhui	East	660	2013		Coal	Electricity	Pure condensing	Circulating	1237	5	0.352149	0.85		1.65		0.0856285	0.101399	0.352149	7.70356e+06	2.7128e+06	0	733193	1347093	659.644	781.131
27	1064	52	Anhui	East	660	2012		Coal	Electricity	Pure condensing	Once-through	5203	6.6	0.405611	0.85		0.45		0.0455138	0.0615279	0.405611	2.93811e+07	1.19173e+07	0	2.79637e+06	1545291	1337.25	1807.76
27	1064	53	Anhui	East	660	2012		Coal	Electricity	Pure condensing	Once-through	5203	6.6	0.405611	0.85		0.5		0.0415585	0.0605797	0.405611	2.93811e+07	1.19173e+07	0	2.79637e+06	1716990	1221.04	1779.9
29	1652	54	Anhui	East	660	2010		Coal	Electricity	Pure condensing	Once-through	5404	5	0.428223	0.85		0.43		0.0314956	0.068072	0.428223	2.86948e+07	1.22878e+07	0	2.73106e+06	1.53366e+06	903.76	1953.31
29	1652	55	Anhui	East	660	2011		Coal	Electricity	Pure condensing	Once-through	5404	5	0.428223	0.85		0.43		0.02885	0.0691772	0.428223	2.86948e+07	1.22878e+07	0	2.73106e+06	1.53366e+06	827.845	1985.03
10	710	56	Anhui	East	660	2007		Coal	Electricity	Pure condensing	Circulating	5052	5	0.399052	0.85		1.048		0.0222546	0.082479	0.399052	2.85466e+07	1.13916e+07	0	2.71695e+06	3.49437e+06	635.292	2354.49
10	710	57	Anhui	East	660	2007		Coal	Electricity	Pure condensing	Circulating	5052	5	0.399052	0.85		1.048		0.0216988	0.0654804	0.399052	2.85466e+07	1.13916e+07	0	2.71695e+06	3.49437e+06	619.426	1869.24
10	710	58	Anhui	East	660	2013		Coal	Electricity	Pure condensing	Circulating	5052	7.7	0.399052	0.85		1.048		0.0216988	0.0654804	0.399052	2.85466e+07	1.13916e+07	0	2.71695e+06	3.49437e+06	619.426	1869.24
10	710	59	Anhui	East	660	2014		Coal	Electricity	Pure condensing	Circulating	5052	7.7	0.399052	0.85		1.048		0.0222546	0.082479	0.399052	2.85466e+07	1.13916e+07	0	2.71695e+06	3.49437e+06	635.292	2354.49
27	1653	60	Anhui	East	660	2008		Coal	Electricity	Pure condensing	Circulating	5077	9	0.409667	0.85		0.39		0.0856285	0.101399	0.409667	2.79735e+07	1.14598e+07	0	2.6624e+06	1.30682e+06	2395.33	2836.48
27	1653	61	Anhui	East	660	2008		Coal	Electricity	Pure condensing	Circulating	5077	9	0.409667	0.85		0.4		0.0856285	0.101399	0.409667	2.79735e+07	1.14598e+07	0	2.6624e+06	1.34033e+06	2395.33	2836.48
835	2069	62	Chongqing	Southwest	660	2013		Coal	Electricity	Pure condensing	Circulating	4872.45	5.4	0.397735	0.85		1.65		0.0856285	0.101399	0.397735	2.78265e+07	1.10676e+07	0	2.64841e+06	5.3061e+06	2382.74	2821.57
68	635	63	Fujian	East	660	2010		Coal	Electricity	Pure condensing	Once-through	4604	5.4	0.390159	0.85		0.308509		0.0321354	0.0431594	0.390159	2.67759e+07	1.04468e+07	0	2.54842e+06	937448	860.453	1155.63
68	635	64	Fujian	East	660	2010		Coal	Electricity	Pure condensing	Once-through	4604	4.5	0.390159	0.85		0.302491		0.0328578	0.0344582	0.390159	2.67759e+07	1.04468e+07	0	2.54842e+06	919161	879.796	922.649
443	415	65	Guangxi	South	660	2011		Coal	Electricity	Pure condensing	Once-through	3928	4.5	0.400326	0.85		0.28		0.0856285	0.101399	0.400326	2.23342e+07	8.94095e+06	0	2.12568e+06	725894	1912.44	2264.66
443	415	66	Guangxi	South	660	2012		Coal	Electricity	Pure condensing	Once-through	3928	3.9	0.400326	0.85		0.28		0.0856285	0.101399	0.400326	2.23342e+07	8.94095e+06	0	2.12568e+06	725894	1912.44	2264.66
650	484	67	Hebei	North	660	2001		Coal	Electricity	Pure condensing	Circulating	5133	3.9	0.382866	0.85		0.824		0.10617	0.297672	0.382866	3.01344e+07	1.15374e+07	0	2.86807e+06	2.79153e+06	3199.35	8970.15
650	484	68	Hebei	North	660	2001		Coal	Electricity	Pure condensing	Circulating	5133	4.4	0.382866	0.85		0.824		0.099446	0.284588	0.382866	3.01344e+07	1.15374e+07	0	2.86807e+06	2.79153e+06	2996.74	8575.88
252	406	69	Hunan	Central	660	2011		Coal	Electricity	Pure condensing	Once-through	3309	4.7	0.401634	0.85		0.28		0.0856285	0.101399	0.401634	1.8538e+07	7.44549e+06	0	1.76437e+06	611503	1587.38	1879.73
252	406	70	Hunan	Central	660	2012		Coal	Electricity	Pure condensing	Once-through	3309	4.7	0.401634	0.85		0.28		0.0856285	0.101399	0.401634	1.8538e+07	7.44549e+06	0	1.76437e+06	611503	1587.38	1879.73
342	2018	71	Jiangsu	East	660	2009		Coal	CHP	Extraction condensing	Circulating	6190	5.3	0.428223	0.85	0.0217	1.048	0.0756	0.0285705	0.0316878	0.432784	3.30035e+07	13972068	319151	3.14114e+06	4.30563e+06	942.928	1045.81
342	2018	72	Jiangsu	East	660	2011		Coal	CHP	Extraction condensing	Circulating	6190	5.3	0.428223	0.85	0.0217	1.04	0.0756	0.0268284	0.0466906	0.432784	3.30035e+07	13972068	319151	3.14114e+06	4.27294e+06	885.432	1540.95
318	788	73	Jiangsu	East	660	2011		Coal	Electricity	Pure condensing	Once-through	5633	3.6	0.42526	0.85		0.28		0.0856285	0.101399	0.42526	3.01192e+07	1.28085e+07	0	2.86663e+06	1.04098e+06	2579.07	3054.05
318	788	74	Jiangsu	East	660	2011		Coal	Electricity	Pure condensing	Once-through	5633	3.6	0.42526	0.85		0.28		0.0856285	0.101399	0.42526	3.01192e+07	1.28085e+07	0	2.86663e+06	1.04098e+06	2579.07	3054.05
750	790	75	Jiangsu	East	660	2013		Coal	Electricity	Pure condensing	Once-through	4794.65	4.3	0.399052	0.85		0.28		0.0856285	0.101399	0.399052	2.70924e+07	1.08113e+07	0	2.57854e+06	886051	2319.88	2747.13
355	187	76	Jiangsu	East	660	2010		Coal	Electricity	Pure condensing	Once-through	6137	4.3	0.423793	0.85		0.02		0.045007	0.0185788	0.423793	3.32373e+07	1.40857e+07	0	3.16339e+06	81008.4	1495.91	617.509
355	187	77	Jiangsu	East	660	2010		Coal	Electricity	Pure condensing	Once-through	6137	4.3	0.423793	0.85		0.02		0.0427091	0.0212173	0.423793	3.32373e+07	1.40857e+07	0	3.16339e+06	81008.4	1419.54	705.205
369	906	78	Jiangxi	East	660	2009		Coal	Electricity	Pure condensing	Once-through	4605	4.3	0.396452	0.85		0.28		0.0856285	0.101399	0.396452	2.65222e+07	1.05148e+07	0	2.52427e+06	851004	2271.06	2689.32
369	906	79	Jiangxi	East	660	2009		Coal	Electricity	Pure condensing	Once-through	4605	5.09846	0.396452	0.85		0.28		0.0856285	0.101399	0.396452	2.65222e+07	1.05148e+07	0	2.52427e+06	851004	2271.06	2689.32
371	834	80	Jiangxi	East	660	2010		Coal	Electricity	Pure condensing	Circulating	4839	5.09846	0.399052	0.85		1.368		0.0330941	0.0614611	0.399052	2.75154e+07	1.09801e+07	0	2.61881e+06	4.36904e+06	910.598	1691.13
371	834	81	Jiangxi	East	660	2011		Coal	Electricity	Pure condensing	Circulating	4839	4.5	0.399052	0.85		1.368		0.0353796	0.0630515	0.399052	2.75154e+07	1.09801e+07	0	2.61881e+06	4.36904e+06	973.485	1734.89
373	913	82	Jiangxi	East	660	2012		Coal	Electricity	Pure condensing	Circulating	4835	4.5	0.399052	0.85		1.65		0.0856285	0.101399	0.399052	2.74063e+07	1.09365e+07	0	2.60842e+06	5265315	2346.76	2778.97
268	26	83	Jilin	Northeast	660	2010		Coal	Electricity	Pure condensing	Dry	3424	4.8	0.379321	0.85		0.35		0.0279912	0.133005	0.379321	1.95171e+07	7.40324e+06	0	1.85756e+06	790944	546.307	2595.87
268	26	84	Jilin	Northeast	660	2010		Coal	Electricity	Pure condensing	Dry	3424	5.09846	0.379321	0.85		0.34		0.02742	0.132053	0.379321	1.95171e+07	7.40324e+06	0	1.85756e+06	768346	535.157	2577.29
637	655	85	Shanghai	East	660	2009		Coal	Electricity	Pure condensing	Once-through	4325	5.09846	0.404276	0.85		0.32		0.0267449	0.0505344	0.404276	2.44783e+07	9.89598e+06	0	2.32974e+06	913440	654.668	1236.99
637	655	86	Shanghai	East	660	2009		Coal	Electricity	Pure condensing	Once-through	4325	5.09846	0.404276	0.85		0.32		0.025167	0.0460886	0.404276	2.44783e+07	9.89598e+06	0	2.32974e+06	913440	616.044	1128.17
637	1421	87	Shanghai	East	660	1992		Coal	Electricity	Pure condensing	Once-through	1747	3.7	0.543805	0.85		0.36		0.0303889	0.194104	0.543805	7.44982e+06	4.05125e+06	0	709043	415087	226.392	1446.04
637	1421	88	Shanghai	East	660	1992		Coal	Electricity	Pure condensing	Once-through	1747	3.7	0.543805	0.85		0.36		0.0272405	0.230598	0.543805	7.44982e+06	4.05125e+06	0	709043	415087	202.937	1717.91
602	402	89	Shanxi	North	660	2009		Coal	CHP	Extraction condensing	Dry	5703	2.4	0.397735	0.843572	0.1389	0.35	0.1156	0.149239	0.200541	0.425138	3.40514e+07	1.2656e+07	1.88214e+06	3.24087e+06	1.53497e+06	5081.81	6828.68
602	402	90	Shanxi	North	660	2009		Coal	CHP	Extraction condensing	Dry	5703	2.4	0.397735	0.843572	0.1479	0.25	0.1156	0.101582	0.0376021	0.426798	3.4196e+07	1.2656e+07	2.00409e+06	3.25463e+06	1.17267e+06	3473.69	1285.84
689	524	91	Tianjin	North	660	2009		Coal	Electricity	Pure condensing	Once-through	5937	3.4	0.399026	0.85		0.24		0.0128524	0.0261577	0.399026	3.36903e+07	1.34433e+07	0	3.20651e+06	940421	433	881.263
689	524	92	Tianjin	North	660	2009		Coal	Electricity	Pure condensing	Once-through	5937	3.4	0.399026	0.85		0.24		0.0148113	0.0878283	0.399026	3.36903e+07	1.34433e+07	0	3.20651e+06	940421	498.997	2958.96
787	1982	93	Zhejiang	East	660	2006		Coal	CHP	Extraction condensing	Circulating	5164	5	0.404276	0.919394	0.0017	1.968	0.049	0.043949	0.13072	0.404661	2.88549e+07	1.16562e+07	20858.4	2.74629e+06	6.70844e+06	1268.14	3771.92
787	1982	94	Zhejiang	East	660	2007		Coal	CHP	Extraction condensing	Circulating	5164	5	0.404276	0.918899	0.0019	1.968	0.049	0.0442404	0.117237	0.404706	2.88576e+07	1.16562e+07	23312.4	2.74655e+06	6.70856e+06	1276.67	3383.18
787	1982	95	Zhejiang	East	660	2006		Coal	CHP	Extraction condensing	Circulating	5164	4.2	0.404276	0.92337	0.0057	1.968	0.049	0.0444736	0.127224	0.405569	2.8908e+07	1.16562e+07	69937.1	2.75134e+06	6.71084e+06	1285.64	3677.77
787	1982	96	Zhejiang	East	660	2006		Coal	CHP	Extraction condensing	Circulating	5164	4.2	0.404276	0.919889	0.0064	1.968	0.049	0.0463388	0.126042	0.405723	2.89176e+07	1.16562e+07	78525.8	2.75226e+06	6.71126e+06	1340.01	3644.82
287	769	97	Zhejiang	East	660	2004		Coal	Electricity	Pure condensing	Once-through	4437	4.9	0.405611	0.85		0.4		0.0268902	0.13693	0.405611	2.47176e+07	1.00257e+07	0	2.35252e+06	1171368	664.664	3384.58
287	769	98	Zhejiang	East	660	2004		Coal	Electricity	Pure condensing	Once-through	4437	4.9	0.405611	0.85		0.4		0.0281707	0.142347	0.405611	2.47176e+07	1.00257e+07	0	2.35252e+06	1171368	696.314	3518.49
287	769	99	Zhejiang	East	660	2005		Coal	Electricity	Pure condensing	Once-through	4437	4.9	0.405611	0.85		0.4		0.0275732	0.0378969	0.405611	2.47176e+07	1.00257e+07	0	2.35252e+06	1171368	681.544	936.721
287	769	100	Zhejiang	East	660	2005		Coal	Electricity	Pure condensing	Once-through	4437	4.9	0.405611	0.85		0.4		0.028811	0.0431533	0.405611	2.47176e+07	1.00257e+07	0	2.35252e+06	1171368	712.14	1066.65
263	669	101	Hunan	Central	650	2007		Coal	Electricity	Pure condensing	Once-through	5151	4.4	0.382866	0.85		0.28		0.0856285	0.101399	0.382866	2.98448e+07	1.14266e+07	0	2.84051e+06	937482	2555.57	3026.23
263	669	102	Hunan	Central	650	2007		Coal	Electricity	Pure condensing	Once-through	5151	4.4	0.382866	0.85		0.28		0.0856285	0.101399	0.382866	2.98448e+07	1.14266e+07	0	2.84051e+06	937482	2555.57	3026.23
48	666	103	Jiangsu	East	650	2005		Coal	Electricity	Pure condensing	Once-through	5861	4.4	0.397735	0.85		0.28		0.0360336	0.168538	0.397735	3.29649e+07	1.31113e+07	0	3.13747e+06	1066702	1187.85	5555.83
48	666	104	Jiangsu	East	650	2005		Coal	Electricity	Pure condensing	Once-through	5861	5.2	0.397735	0.85		0.3		0.0402186	0.168841	0.397735	3.29649e+07	1.31113e+07	0	3.13747e+06	1142895	1325.8	5565.82
48	666	105	Jiangsu	East	650	2005		Coal	Electricity	Pure condensing	Once-through	5861	5.2	0.397735	0.85		0.32		0.0423466	0.172108	0.397735	3.29649e+07	1.31113e+07	0	3.13747e+06	1219088	1395.95	5673.54
221	148	106	Hubei	Central	640	2008		Coal	Electricity	Pure condensing	Circulating	4136	3.8	0.409667	0.85		1.592		0.0432037	0.138977	0.409667	2.23308e+07	9.14817e+06	0	2.12535e+06	4.21409e+06	964.772	3103.46
221	148	107	Hubei	Central	640	2008		Coal	Electricity	Pure condensing	Circulating	4136	3.8	0.409667	0.85		1.584		0.0386559	0.124589	0.409667	2.23308e+07	9.14817e+06	0	2.12535e+06	4.19291e+06	863.217	2782.17
367	393	108	Jiangxi	East	640	2012		Coal	Electricity	Pure condensing	Circulating	4796	4	0.397735	0.85		1.504		0.0674018	0.0618996	0.397735	2.67266e+07	1.06301e+07	0	2.54373e+06	4.61644e+06	1801.42	1654.37
367	393	109	Jiangxi	East	640	2011		Coal	Electricity	Pure condensing	Circulating	4796	4	0.397735	0.85		1.504		0.0674018	0.0618996	0.397735	2.67266e+07	1.06301e+07	0	2.54373e+06	4.61644e+06	1801.42	1654.37
4	398	110	Anhui	East	630	2008		Coal	CHP	Extraction condensing	Circulating	5093	4.8	0.403021	0.85	0.0217	1.176	0.085	0.0242494	0.0338779	0.407573	2.75523e+07	1.09853e+07	250655	2.62232e+06	3.79461e+06	668.128	933.415
4	398	111	Anhui	East	630	2009		Coal	CHP	Extraction condensing	Circulating	5093	4.8	0.403021	0.85	0.0217	1.336	0.085	0.0241189	0.129129	0.407573	2.75523e+07	1.09853e+07	250655	2.62232e+06	4.30798e+06	664.533	3557.81
17	715	112	Anhui	East	630	2007		Coal	Electricity	Pure condensing	Circulating	5501	4.8	0.399052	0.85		1.65		0.0856285	0.101399	0.399052	2.96708e+07	1.18402e+07	0	2.82394e+06	5.71829e+06	2540.66	3008.58
17	715	113	Anhui	East	630	2007		Coal	Electricity	Pure condensing	Circulating	5501	4.8	0.399052	0.85		1.65		0.0856285	0.101399	0.399052	2.96708e+07	1.18402e+07	0	2.82394e+06	5.71829e+06	2540.66	3008.58
23	421	114	Anhui	East	630	2008		Coal	Electricity	Pure condensing	Circulating	5527	5	0.405611	0.85		0.336		0.0278559	0.101615	0.405611	2.96375e+07	1.20213e+07	0	2.82078e+06	1.16996e+06	825.579	3011.62
23	421	115	Anhui	East	630	2008		Coal	Electricity	Pure condensing	Circulating	5527	5	0.405611	0.85		0.336		0.0272888	0.0443444	0.405611	2.96375e+07	1.20213e+07	0	2.82078e+06	1.16996e+06	808.773	1314.26
154	514	116	Anhui	East	630	2013		Coal	Electricity	Pure condensing	Circulating	5592	5	0.411037	0.85		1.92		0.0856285	0.101399	0.411037	2.95902e+07	1.21627e+07	0	2.81628e+06	6.76408e+06	2533.77	3000.41
32	1773	117	Anhui	East	630	2007		Coal	Electricity	Pure condensing	Circulating	4794.65	5	0.399052	0.85		1.48		0.0222623	0.0377746	0.399052	2.58609e+07	1.03198e+07	0	2.46134e+06	4.47053e+06	575.724	976.886
32	1773	118	Anhui	East	630	2007		Coal	Electricity	Pure condensing	Circulating	4794.65	4.9	0.399052	0.85		1.576		0.0233116	0.0411045	0.399052	2.58609e+07	1.03198e+07	0	2.46134e+06	4.76051e+06	602.858	1063
129	442	119	Guangxi	South	630	2007		Coal	CHP	Extraction condensing	Once-through	3939	4.9	0.396452	0.85	0.0217	0.28	0.0287	0.0856285	0.101399	0.400996	2.15227e+07	8.4423e+06	193860	2.04845e+06	700403	1842.96	2182.38
129	442	120	Guangxi	South	630	2007		Coal	CHP	Extraction condensing	Once-through	3939	4.89667	0.396452	0.85	0.0217	0.28	0.0287	0.0856285	0.101399	0.400996	2.15227e+07	8.4423e+06	193860	2.04845e+06	700403	1842.96	2182.38
255	596	121	Hunan	Central	630	2007		Coal	Electricity	Pure condensing	Once-through	3766	4.89667	0.392652	0.85		0.63		0.107808	0.197474	0.392652	2.06869e+07	8.12276e+06	0	1.9689e+06	1.49473e+06	2230.22	4085.13
255	596	122	Hunan	Central	630	2008		Coal	Electricity	Pure condensing	Once-through	3766	5.5	0.392652	0.85		0.63		0.116983	0.233861	0.392652	2.06869e+07	8.12276e+06	0	1.9689e+06	1.49473e+06	2420.02	4837.86
294	844	123	Jiangsu	East	630	2006		Coal	CHP	Extraction condensing	Once-through	5767	5.5	0.400326	0.972428	0.0096	0.39	0.0756	0.0358479	0.0670122	0.402578	3.12331e+07	1.24517e+07	125564	2.97264e+06	1.42644e+06	1119.64	2093
294	844	124	Jiangsu	East	630	2006		Coal	CHP	Extraction condensing	Once-through	5767	4.9	0.400326	0.968651	0.0149	0.39	0.0756	0.0348523	0.0625059	0.403804	3.13052e+07	1.24517e+07	194885	2.9795e+06	1.43169e+06	1091.06	1956.76
294	844	125	Jiangsu	East	630	2007		Coal	CHP	Extraction condensing	Once-through	5767	4.9	0.400326	0.972428	0.0217	0.39	0.0756	0.0358479	0.0670122	0.405391	3.13959e+07	1.24517e+07	283826	2.98813e+06	1.43841e+06	1125.48	2103.91
294	844	126	Jiangsu	East	630	2008		Coal	CHP	Extraction condensing	Once-through	5767	5.09846	0.400326	0.968651	0.0217	0.39	0.0756	0.0348523	0.0625059	0.405377	3.1397e+07	1.24517e+07	283826	2.98824e+06	1.43841e+06	1094.26	1962.5
733	1807	127	Jiangsu	East	630	2006		Coal	CHP	Extraction condensing	Once-through	5061	5.09846	0.385266	0.859272	0.0015	0.41	0.0756	0.0309886	0.155526	0.385585	2.83236e+07	1.09044e+07	17217.5	2.69573e+06	1.30856e+06	877.711	4405.05
733	1807	128	Jiangsu	East	630	1999		Coal	CHP	Extraction condensing	Once-through	5061	4.5	0.385266	0.854117	0.0015	0.42	0.0756	0.0293961	0.132432	0.385583	2.83238e+07	1.09044e+07	17217.5	2.69574e+06	1.34044e+06	832.609	3750.98
733	1807	129	Jiangsu	East	630	1998		Coal	CHP	Extraction condensing	Once-through	5061	4.5	0.385266	0.887394	0.003	0.43	0.0756	0.0256567	0.0310312	0.38592	2.83424e+07	1.09044e+07	34435	2.69752e+06	1.37363e+06	727.172	879.499
733	1807	130	Jiangsu	East	630	2007		Coal	CHP	Extraction condensing	Once-through	5061	4.4	0.385266	0.904785	0.0031	0.41	0.0756	0.0295086	0.182543	0.385951	2.83429e+07	1.09044e+07	35582.9	2.69756e+06	1.30995e+06	836.36	5173.8
353	792	131	Jiangsu	East	630	2006		Coal	CHP	Extraction condensing	Once-through	5528	4.4	0.397735	0.85	0.0217	0.28	0.0756	0.0856285	0.101399	0.402281	3.02978e+07	1.19232e+07	272064	2.88362e+06	995707	2594.35	3072.15
353	792	132	Jiangsu	East	630	2007		Coal	CHP	Extraction condensing	Once-through	5528	4.1	0.397735	0.85	0.0217	0.28	0.0756	0.0856285	0.101399	0.402281	3.02978e+07	1.19232e+07	272064	2.88362e+06	995707	2594.35	3072.15
294	399	133	Jiangsu	East	630	2006		Coal	Electricity	Pure condensing	Once-through	5883	4.1	0.405611	0.85		0.35		0.0326324	0.0422335	0.405611	3.14149e+07	1.27422e+07	0	2.98994e+06	1.2972e+06	1025.15	1326.76
294	399	134	Jiangsu	East	630	2006		Coal	Electricity	Pure condensing	Once-through	5883	4.1	0.405611	0.85		0.35		0.0329469	0.292803	0.405611	3.14149e+07	1.27422e+07	0	2.98994e+06	1.2972e+06	1035.03	9198.37
298	829	135	Jiangsu	East	630	2005		Coal	Electricity	Pure condensing	Once-through	5495	5.09846	0.42972	0.85		0.34		0.0431233	0.0680525	0.42972	2.77257e+07	1.19143e+07	0	2.63882e+06	1.17703e+06	1195.62	1886.8
298	829	136	Jiangsu	East	630	2005		Coal	Electricity	Pure condensing	Once-through	5495	5.09846	0.42972	0.85		0.34		0.0438302	0.069526	0.42972	2.77257e+07	1.19143e+07	0	2.63882e+06	1.17703e+06	1215.22	1927.66
33	443	137	Anhui	East	600	2008		Coal	CHP	Extraction condensing	Circulating	5383	4.6	0.399026	0.85	0.0217	1.424	0.085	0.0335301	0.074829	0.403574	2.8183e+07	1.11273e+07	252312	2.68234e+06	4.62068e+06	944.98	2108.91
154	512	138	Anhui	East	600	2009		Coal	Electricity	Pure condensing	Circulating	5592	6.1	0.411037	0.85		1.92		0.0856285	0.101399	0.411037	2.81812e+07	1.15835e+07	0	2.68217e+06	6441984	2413.11	2857.53
5	631	139	Anhui	East	600	2008		Coal	Electricity	Pure condensing	Circulating	5403	6.1	0.412416	0.85		1.624		0.0433796	0.141002	0.412416	2.71659e+07	1.12037e+07	0	2.58554e+06	5.26468e+06	1178.45	3830.44
5	631	140	Anhui	East	600	2008		Coal	Electricity	Pure condensing	Circulating	5403	7.3	0.412416	0.85		1.624		0.0387915	0.150912	0.412416	2.71659e+07	1.12037e+07	0	2.58554e+06	5.26468e+06	1053.81	4099.66
154	512	141	Anhui	East	600	2013		Coal	Electricity	Pure condensing	Circulating	4794.65	4.7	0.399052	0.85		1.65		0.0856285	0.101399	0.399052	2.46294e+07	9.82842e+06	0	2.34413e+06	4.7467e+06	2108.98	2497.39
67	843	142	Fujian	East	600	2007		Coal	Electricity	Pure condensing	Once-through	5764	4.7	0.409667	0.85		0.28		0.0856285	0.101399	0.409667	2.92059e+07	1.19647e+07	0	2.7797e+06	968352	2500.86	2961.44
67	843	143	Fujian	East	600	2007		Coal	Electricity	Pure condensing	Once-through	5764	4.8	0.409667	0.85		0.28		0.0856285	0.101399	0.409667	2.92059e+07	1.19647e+07	0	2.7797e+06	968352	2500.86	2961.44
100	322	144	Gansu	Northwest	600	2010		Coal	CHP	Extraction condensing	Dry	3651	4.8	0.388924	0.85	0.0217	0.334	0.1079	0.0696832	0.141071	0.393457	1.9586e+07	7.53917e+06	171130	1.86412e+06	750125	1364.82	2763.02
100	322	145	Gansu	Northwest	600	2010		Coal	CHP	Extraction condensing	Dry	3651	4.3	0.388924	0.85	0.0217	0.334	0.1079	0.0653841	0.150752	0.393457	1.9586e+07	7.53917e+06	171130	1.86412e+06	750125	1280.61	2952.64
97	2024	146	Gansu	Northwest	600	2010		Coal	Electricity	Pure condensing	Dry	3828	4.89667	0.375841	0.85		0.334		0.0856285	0.101399	0.375841	2.01299e+07	7.56566e+06	0	1.91589e+06	767131	1723.7	2041.15
97	2024	147	Gansu	Northwest	600	2011		Coal	Electricity	Pure condensing	Dry	3828	4.89667	0.375841	0.85		0.334		0.0856285	0.101399	0.375841	2.01299e+07	7.56566e+06	0	1.91589e+06	767131	1723.7	2041.15
112	1074	148	Guangdong	South	600	2013		Coal	CHP	Extraction condensing	Once-through	3556	4.89667	0.374695	0.85	0.0217	0.28	0.0336	0.0856285	0.101399	0.379199	1.94244e+07	7.20474e+06	166677	1.84873e+06	603008	1663.28	1969.61
112	1075	149	Guangdong	South	600	2013		Coal	Electricity	Pure condensing	Once-through	6214	4.4	0.346197	0.85		0.28		0.0856285	0.101399	0.346197	3.77237e+07	1.30598e+07	0	3.59039e+06	1.04395e+06	3230.22	3825.14
112	1075	150	Guangdong	South	600	2013		Coal	Electricity	Pure condensing	Once-through	6214	6.6	0.346197	0.85		0.28		0.0856285	0.101399	0.346197	3.77237e+07	1.30598e+07	0	3.59039e+06	1.04395e+06	3230.22	3825.14
848	2094	151	Guangdong	South	600	2007		Coal	Electricity	Pure condensing	Once-through	4916	6.6	0.397735	0.85		0.23		0.0403049	0.10004	0.397735	2.52292e+07	1.00345e+07	0	2.40122e+06	678408	1016.86	2523.93
848	2094	152	Guangdong	South	600	2007		Coal	Electricity	Pure condensing	Once-through	4916	6.2	0.397735	0.85		0.23		0.0467844	0.129655	0.397735	2.52292e+07	1.00345e+07	0	2.40122e+06	678408	1180.33	3271.09
117	653	153	Guangdong	South	600	2005		Coal	Electricity	Pure condensing	Once-through	4627	7.6	0.401634	0.85		0.38		0.0520931	0.0865355	0.401634	2.3839e+07	9.57456e+06	0	2.2689e+06	1.05496e+06	1241.85	2062.92
115	178	154	Guangdong	South	600	2006		Coal	Electricity	Pure condensing	Once-through	4897	7.6	0.399052	0.85		0.19		0.0273778	0.156186	0.399052	2.51552e+07	1.00382e+07	0	2.39417e+06	558258	688.694	3928.88
115	178	155	Guangdong	South	600	2006		Coal	Electricity	Pure condensing	Once-through	4897	4.8	0.399052	0.85		0.19		0.0276222	0.157449	0.399052	2.51552e+07	1.00382e+07	0	2.39417e+06	558258	694.843	3960.67
748	1918	156	Guangdong	South	600	2011		Coal	Electricity	Pure condensing	Once-through	6377	4.8	0.399052	0.85		0.28		0.0856285	0.101399	0.399052	3.06517e+07	1.22316e+07	0	2.9173e+06	1071336	2624.66	3108.04
748	1918	157	Guangdong	South	600	2011		Coal	Electricity	Pure condensing	Once-through	6377	4.4	0.399052	0.85		0.28		0.0856285	0.101399	0.399052	3.06517e+07	1.22316e+07	0	2.9173e+06	1071336	2624.66	3108.04
444	364	158	Guangxi	South	600	2007		Coal	Electricity	Pure condensing	Once-through	3819	4.4	0.399026	0.85		0.28		0.0856285	0.101399	0.399026	1.96186e+07	7.82834e+06	0	1.86722e+06	641592	1679.91	1989.3
444	364	159	Guangxi	South	600	2008		Coal	Electricity	Pure condensing	Once-through	3819	4.6	0.399026	0.85		0.28		0.0856285	0.101399	0.399026	1.96186e+07	7.82834e+06	0	1.86722e+06	641592	1679.91	1989.3
136	1767	160	Guizhou	Southwest	600	2011		Coal	Electricity	Pure condensing	Circulating	7323	2.7	0.378154	0.85		1.65		0.0856285	0.101399	0.378154	3.91935e+07	1.48212e+07	0	3.73028e+06	7249770	3356.08	3974.17
136	1767	161	Guizhou	Southwest	600	2011		Coal	Electricity	Pure condensing	Circulating	7323	2.7	0.378154	0.85		1.65		0.0856285	0.101399	0.378154	3.91935e+07	1.48212e+07	0	3.73028e+06	7249770	3356.08	3974.17
168	522	162	Hebei	North	600	2005		Coal	CHP	Extraction condensing	Once-through	5389	4.9	0.411037	0.85	0.0217	0.2	0.0869	0.0504524	0.118394	0.415595	2.72571e+07	1.10815e+07	252593	2.59422e+06	668630	1375.18	3227.07
168	522	163	Hebei	North	600	2005		Coal	CHP	Extraction condensing	Once-through	5389	4.9	0.411037	0.85	0.0217	0.2	0.0869	0.048464	0.113264	0.415595	2.72571e+07	1.10815e+07	252593	2.59422e+06	668630	1320.99	3087.25
650	1690	164	Hebei	North	600	2006		Coal	Electricity	Pure condensing	Circulating	5369	7.9	0.392652	0.85		1.656		0.0287227	0.0807158	0.392652	2.79993e+07	1.0994e+07	0	2.66486e+06	5.33464e+06	804.217	2259.99
650	1690	165	Hebei	North	600	2006		Coal	Electricity	Pure condensing	Circulating	5369	7.9	0.392652	0.85		1.656		0.0289998	0.10467	0.392652	2.79993e+07	1.0994e+07	0	2.66486e+06	5.33464e+06	811.975	2930.7
199	1193	166	Heilongjiang	Northeast	600	2008		Coal	CHP	Extraction condensing	Circulating	3832	9.4	0.402951	0.847128	0.200243	1.288	0.0589	0.0220784	0.124974	0.441579	2.15529e+07	7.89637e+06	1.65744e+06	2.05132e+06	3.05899e+06	475.855	2693.55
139	450	167	Heilongjiang	Northeast	600	1996		Coal	CHP	Extraction condensing	Circulating	3928	9.4	0.397735	0.864272	0.224962	1.656	0.0589	0.0219721	0.19301	0.441503	2.22392e+07	7.96693e+06	1.90869e+06	2.11664e+06	4.01528e+06	488.642	4292.38
139	450	168	Heilongjiang	Northeast	600	1999		Coal	CHP	Extraction condensing	Circulating	3928	4.9	0.397735	0.846079	0.226937	1.664	0.0589	0.0243579	0.219221	0.440954	2.23065e+07	7.96693e+06	1.92545e+06	2.12304e+06	4.03512e+06	543.338	4890.05
199	1193	169	Heilongjiang	Northeast	600	2008		Coal	CHP	Extraction condensing	Circulating	3832	4.9	0.402951	0.847128	0.149695	1.288	0.0589	0.0215024	0.105443	0.432476	2.1059e+07	7.89637e+06	1.23904e+06	2.00431e+06	3.03435e+06	452.819	2220.52
139	452	170	Heilongjiang	Northeast	600	1996		Coal	Electricity	Pure condensing	Circulating	4499	8.5	0.556109	0.85		2.41		0.0856285	0.101399	0.556109	1.66534e+07	9.2611e+06	0	1.585e+06	6505554	1426.01	1688.63
139	452	171	Heilongjiang	Northeast	600	1999		Coal	Electricity	Pure condensing	Circulating	4499	8.5	0.556109	0.85		2.41		0.0856285	0.101399	0.556109	1.66534e+07	9.2611e+06	0	1.585e+06	6505554	1426.01	1688.63
182	279	172	Henan	Central	600	2007		Coal	Electricity	Pure condensing	Circulating	4839	7.6	0.400326	0.85		1.4		0.0508654	0.198144	0.400326	2.47255e+07	9.89827e+06	0	2.35328e+06	4.06476e+06	1257.67	4899.21
182	279	173	Henan	Central	600	2007		Coal	Electricity	Pure condensing	Circulating	4839	7.6	0.400326	0.85		1.28		0.051122	0.26397	0.400326	2.47255e+07	9.89827e+06	0	2.35328e+06	3.71635e+06	1264.02	6526.8
709	1815	174	Hubei	Central	600	2006		Coal	Electricity	Pure condensing	Once-through	3732	6.3	0.375841	0.85		0.28		0.0856285	0.101399	0.375841	2.03973e+07	7.66613e+06	0	1.94133e+06	626976	1746.59	2068.26
709	1815	175	Hubei	Central	600	2006		Coal	Electricity	Pure condensing	Once-through	3732	6.3	0.375841	0.85		0.28		0.0856285	0.101399	0.375841	2.03973e+07	7.66613e+06	0	1.94133e+06	626976	1746.59	2068.26
212	264	176	Hubei	Central	600	2009		Coal	Electricity	Pure condensing	Once-through	3835	6.3	0.376994	0.85		0.28		0.0856285	0.101399	0.376994	2.05885e+07	7.76173e+06	0	1.95953e+06	644280	1762.96	2087.65
212	264	177	Hubei	Central	600	2010		Coal	Electricity	Pure condensing	Once-through	3835	6.3	0.376994	0.85		0.28		0.0856285	0.101399	0.376994	2.05885e+07	7.76173e+06	0	1.95953e+06	644280	1762.96	2087.65
259	642	178	Hunan	Central	600	2011		Coal	Electricity	Pure condensing	Once-through	3388	4	0.39391	0.85		0.18		0.0613974	0.0945852	0.39391	1.76306e+07	6.94486e+06	0	1.678e+06	365904	1082.47	1667.59
259	642	179	Hunan	Central	600	2011		Coal	Electricity	Pure condensing	Once-through	3388	4	0.39391	0.85		0.18		0.0516969	0.120083	0.39391	1.76306e+07	6.94486e+06	0	1.678e+06	365904	911.444	2117.13
254	194	180	Hunan	Central	600	2006		Coal	Electricity	Pure condensing	Once-through	3490	5.3	0.401634	0.85		0.2		0.10143	0.157002	0.401634	1.77182e+07	7.11625e+06	0	1.68635e+06	418800	1797.16	2781.8
254	194	181	Hunan	Central	600	2006		Coal	Electricity	Pure condensing	Once-through	3490	5.3	0.401634	0.85		0.2		0.0951236	0.157077	0.401634	1.77182e+07	7.11625e+06	0	1.68635e+06	418800	1685.42	2783.14
263	594	182	Hunan	Central	600	2003		Coal	Electricity	Pure condensing	Once-through	2385	4.3	0.399052	0.85		0.28		0.0856285	0.101399	0.399052	1.2716e+07	5074326	0	1.21025e+06	400680	1088.85	1289.38
246	182	183	Hunan	Central	600	2006		Coal	Electricity	Pure condensing	Once-through	3112	4.3	0.388924	0.85		0.28		0.0856285	0.101399	0.388924	1.62982e+07	6.33877e+06	0	1.5512e+06	522816	1395.59	1652.62
246	182	184	Hunan	Central	600	2006		Coal	Electricity	Pure condensing	Once-through	3112	4.3	0.388924	0.85		0.28		0.0856285	0.101399	0.388924	1.62982e+07	6.33877e+06	0	1.5512e+06	522816	1395.59	1652.62
246	182	185	Hunan	Central	600	2009		Coal	Electricity	Pure condensing	Once-through	3112	4.3	0.388924	0.85		0.28		0.0856285	0.101399	0.388924	1.62982e+07	6.33877e+06	0	1.5512e+06	522816	1395.59	1652.62
36	607	186	Inner Mongolia	North	600	2006		Coal	CHP	Extraction condensing	Circulating	5453	4.3	0.406954	0.838397	0.16829	1.4	0.1496	0.051465	0.10226	0.439536	2.99181e+07	1.12131e+07	1.9822e+06	2.84748e+06	4.87706e+06	1539.73	3059.41
36	607	187	Inner Mongolia	North	600	2006		Coal	CHP	Extraction condensing	Circulating	5453	4.3	0.406954	0.837575	0.179837	1.4	0.1496	0.0530486	0.100533	0.441557	3.00828e+07	1.12131e+07	2.11821e+06	2.86315e+06	4.8974e+06	1595.85	3024.31
461	1563	188	Inner Mongolia	North	600	2008		Coal	Electricity	Pure condensing	Dry	4429	4.3	0.371299	0.85		0.22		0.0693004	0.101399	0.371299	2.37299e+07	8.81088e+06	0	2.25851e+06	584628	1644.49	2406.18
461	1563	189	Inner Mongolia	North	600	2008		Coal	Electricity	Pure condensing	Dry	4429	4.3	0.371299	0.85		0.22		0.0591768	0.101399	0.371299	2.37299e+07	8.81088e+06	0	2.25851e+06	584628	1404.26	2406.18
452	1136	190	Inner Mongolia	North	600	2010		Coal	Electricity	Pure condensing	Dry	3964	5.7	0.374695	0.85		0.334		0.0856285	0.101399	0.374695	2.07032e+07	7.75739e+06	0	1.97045e+06	794386	1772.78	2099.28
452	1136	191	Inner Mongolia	North	600	2010		Coal	Electricity	Pure condensing	Dry	3964	5.7	0.374695	0.85		0.334		0.0856285	0.101399	0.374695	2.07032e+07	7.75739e+06	0	1.97045e+06	794386	1772.78	2099.28
463	191	192	Inner Mongolia	North	600	2004		Coal	Electricity	Pure condensing	Circulating	5442	5.6	0.384063	0.85		1.256		0.0408535	0.1581	0.384063	2.92902e+07	1.12493e+07	0	2.78772e+06	4.10109e+06	1196.61	4630.78
463	191	193	Inner Mongolia	North	600	2006		Coal	Electricity	Pure condensing	Dry	5442	6.6879	0.384063	0.85		0.41		0.0415774	0.17359	0.384063	2.92902e+07	1.12493e+07	0	2.78772e+06	1338732	1217.81	5084.47
463	191	194	Inner Mongolia	North	600	2005		Coal	Electricity	Pure condensing	Dry	5442	6.6879	0.384063	0.85		0.41		0.0421453	0.197445	0.384063	2.92902e+07	1.12493e+07	0	2.78772e+06	1338732	1234.45	5783.19
463	191	195	Inner Mongolia	North	600	2003		Coal	Electricity	Pure condensing	Circulating	5442	5.6	0.384063	0.85		1.256		0.0469899	0.141275	0.384063	2.92902e+07	1.12493e+07	0	2.78772e+06	4.10109e+06	1376.34	4137.97
463	191	196	Inner Mongolia	North	600	2003		Coal	Electricity	Pure condensing	Circulating	5442	5.2	0.384063	0.85		1.256		0.0474703	0.18106	0.384063	2.92902e+07	1.12493e+07	0	2.78772e+06	4.10109e+06	1390.41	5303.28
463	191	197	Inner Mongolia	North	600	2004		Coal	Electricity	Pure condensing	Circulating	5442	5.2	0.384063	0.85		1.256		0.0362806	0.118191	0.384063	2.92902e+07	1.12493e+07	0	2.78772e+06	4.10109e+06	1062.67	3461.83
463	191	198	Inner Mongolia	North	600	2005		Coal	Electricity	Pure condensing	Dry	5442	5.1	0.384063	0.85		0.41		0.0422428	0.169626	0.384063	2.92902e+07	1.12493e+07	0	2.78772e+06	1338732	1237.3	4968.37
463	191	199	Inner Mongolia	North	600	2006		Coal	Electricity	Pure condensing	Dry	5442	5.1	0.384063	0.85		0.41		0.039387	0.19595	0.384063	2.92902e+07	1.12493e+07	0	2.78772e+06	1338732	1153.65	5739.41
459	641	200	Inner Mongolia	North	600	2010		Coal	Electricity	Pure condensing	Dry	4750	5.5	0.399026	0.85		0.334		0.0856285	0.101399	0.399026	2.4427e+07	9747000	0	2.32486e+06	951900	2091.65	2476.86
459	641	201	Inner Mongolia	North	600	2010		Coal	Electricity	Pure condensing	Dry	4750	5.5	0.399026	0.85		0.334		0.0856285	0.101399	0.399026	2.4427e+07	9747000	0	2.32486e+06	951900	2091.65	2476.86
462	1562	202	Inner Mongolia	North	600	2008		Coal	Electricity	Pure condensing	Dry	4720	4.7	0.399052	0.85		0.334		0.0856285	0.101399	0.399052	2.4246e+07	9.6754e+06	0	2.30763e+06	945888	2076.15	2458.51
435	815	203	Jiangsu	East	600	2011		Coal	Electricity	Pure condensing	Once-through	5975	5.1	0.409667	0.85		0.28		0.0856285	0.101399	0.409667	3.00545e+07	12312324	0	2.86046e+06	1.0038e+06	2573.52	3047.49
435	815	204	Jiangsu	East	600	2013		Coal	Electricity	Pure condensing	Once-through	5975	5	0.409667	0.85		0.28		0.0856285	0.101399	0.409667	3.00545e+07	12312324	0	2.86046e+06	1.0038e+06	2573.52	3047.49
60	205	205	Liaoning	Northeast	600	2012		Coal	CHP	Extraction condensing	Once-through	5170	5	0.409667	0.85	0.0217	0.28	0.1167	0.0856285	0.101399	0.414224	2.55544e+07	1.0352e+07	242328	2.43216e+06	896840	2188.19	2591.18
738	661	206	Liaoning	Northeast	600	2007		Coal	Electricity	Pure condensing	Once-through	4276	4.7	0.402951	0.85		0.28		0.0856285	0.101399	0.402951	2.17752e+07	8774352	0	2.07248e+06	718368	1864.58	2207.98
738	661	207	Liaoning	Northeast	600	2007		Coal	Electricity	Pure condensing	Once-through	4276	5.1	0.402951	0.85		0.28		0.0856285	0.101399	0.402951	2.17752e+07	8774352	0	2.07248e+06	718368	1864.58	2207.98
403	126	208	Liaoning	Northeast	600	2012		Coal	Electricity	Pure condensing	Once-through	3780	5.3	0.404276	0.85		0.28		0.0856285	0.101399	0.404276	1.85804e+07	7511616	0	1.76841e+06	635040	1591.01	1884.03
403	126	209	Liaoning	Northeast	600	2011		Coal	Electricity	Pure condensing	Once-through	3780	5.3	0.404276	0.85		0.28		0.0856285	0.101399	0.404276	1.85804e+07	7511616	0	1.76841e+06	635040	1591.01	1884.03
414	411	210	Liaoning	Northeast	600	2008		Coal	Electricity	Pure condensing	Circulating	4794.65	5.6	0.399052	0.85		1.65		0.0856285	0.101399	0.399052	2.46294e+07	9.82842e+06	0	2.34413e+06	4.7467e+06	2108.98	2497.39
414	411	211	Liaoning	Northeast	600	2009		Coal	Electricity	Pure condensing	Circulating	4794.65	4.2	0.399052	0.85		1.992		0.0474208	0.108703	0.399052	2.46294e+07	9.82842e+06	0	2.34413e+06	5.73056e+06	1167.95	2677.29
475	613	212	Ningxia	Northwest	600	2007		Coal	Electricity	Pure condensing	Dry	6187	5.6	0.391401	0.85		0.31		0.0602669	0.155105	0.391401	3.18603e+07	1.24702e+07	0	3.03233e+06	1150782	1920.12	4941.7
475	613	213	Ningxia	Northwest	600	2007		Coal	Electricity	Pure condensing	Dry	6187	5	0.391401	0.85		0.31		0.0589156	0.179466	0.391401	3.18603e+07	1.24702e+07	0	3.03233e+06	1150782	1877.07	5717.84
622	1346	214	Shaanxi	Northwest	600	2006		Coal	CHP	Extraction condensing	Dry	7128	5	0.375841	0.85	0.0022	0.24	0.0896	0.0145466	0.24875	0.376302	3.78919e+07	1.42263e+07	33872.3	3.6064e+06	1.02947e+06	551.2	9425.59
622	1346	215	Shaanxi	Northwest	600	2007		Coal	CHP	Extraction condensing	Dry	7128	8	0.375841	0.85	0.0022	0.24	0.0896	0.0155716	0.202485	0.376302	3.78919e+07	1.42263e+07	33872.3	3.6064e+06	1.02947e+06	590.038	7672.52
622	1346	216	Shaanxi	Northwest	600	2007		Coal	Electricity	Pure condensing	Dry	7128	3.9	0.375841	0.85		0.24		0.0171879	0.211782	0.375841	3.7852e+07	1.42263e+07	0	3.6026e+06	1026432	650.597	8016.39
622	1346	217	Shaanxi	Northwest	600	2008		Coal	Electricity	Pure condensing	Dry	7128	3.9	0.375841	0.85		0.24		0.0153351	0.194936	0.375841	3.7852e+07	1.42263e+07	0	3.6026e+06	1026432	580.464	7378.71
619	1570	218	Shaanxi	Northwest	600	2007		Coal	Electricity	Pure condensing	Dry	5012	8	0.382866	0.85		0.24		0.127777	0.134824	0.382866	2.67774e+07	1.02521e+07	0	2.54856e+06	721728	3421.54	3610.23
619	1570	219	Shaanxi	Northwest	600	2007		Coal	Electricity	Pure condensing	Dry	5012	3.9	0.382866	0.85		0.27		0.136904	0.0412134	0.382866	2.67774e+07	1.02521e+07	0	2.54856e+06	811944	3665.94	1103.59
284	58	220	Shandong	East	600	2004		Coal	CHP	Extraction condensing	Once-through	5149.35	3.9	0.403021	0.85	0.0217	0.28	0.1022	0.0856285	0.101399	0.407573	2.65307e+07	1.0578e+07	241361	2.52508e+06	889759	2271.78	2690.18
52	1754	221	Shandong	East	600	2014		Coal	CHP	Extraction condensing	Circulating	5149.35	4.1	0.387917	0.85	0.744092	1.65	0.1022	0.0856285	0.101399	0.505055	3.70054e+07	1.0578e+07	8.27625e+06	3.52202e+06	5.94369e+06	3168.72	3752.3
52	1754	222	Shandong	East	600	2014		Coal	CHP	Extraction condensing	Circulating	5149.35	4	0.387917	0.85	0.744092	1.65	0.1022	0.0856285	0.101399	0.505055	3.70054e+07	1.0578e+07	8.27625e+06	3.52202e+06	5.94369e+06	3168.72	3752.3
513	667	223	Shandong	East	600	2011		Coal	CHP	Extraction condensing	Circulating	5583	4	0.412416	0.930157	0.0130977	1.65	0.1022	0.0856285	0.101399	0.415405	2.81238e+07	1.15287e+07	157949	2.67671e+06	5.54331e+06	2408.2	2851.72
534	1001	224	Shandong	East	600	2003		Coal	Electricity	Pure condensing	Circulating	5536	5.09846	0.379321	0.85		1.6		0.0448606	0.12367	0.379321	3.02632e+07	1.14794e+07	0	2.88032e+06	5314560	1357.62	3742.64
534	1001	225	Shandong	East	600	2002		Coal	Electricity	Pure condensing	Circulating	5536	5.09846	0.379321	0.85		1.48		0.0448606	0.12367	0.379321	3.02632e+07	1.14794e+07	0	2.88032e+06	4.91597e+06	1357.62	3742.64
601	2127	226	Shandong	East	600	1997		Coal	Electricity	Pure condensing	Circulating	5570	5.09846	0.391401	0.85		1.6		0.0139653	0.0558612	0.391401	2.89867e+07	1.13454e+07	0	2.75883e+06	5347200	404.808	1619.23
601	2127	227	Shandong	East	600	1997		Coal	Electricity	Pure condensing	Circulating	5570	5.09846	0.391401	0.85		1.6		0.0197157	0.0802712	0.391401	2.89867e+07	1.13454e+07	0	2.75883e+06	5347200	571.493	2326.79
534	413	228	Shandong	East	600	2009		Coal	Electricity	Pure condensing	Circulating	5390	4.7	0.404276	0.85		1.68		0.0448606	0.155659	0.404276	2.7675e+07	1.11883e+07	0	2.63399e+06	5.43312e+06	1241.52	4307.87
534	413	229	Shandong	East	600	2009		Coal	Electricity	Pure condensing	Circulating	5390	4.7	0.404276	0.85		1.64		0.0448606	0.128212	0.404276	2.7675e+07	1.11883e+07	0	2.63399e+06	5303760	1241.52	3548.27
513	667	230	Shandong	East	600	2011		Coal	Electricity	Pure condensing	Once-through	5583	4.7	0.412416	0.85		0.28		0.0856285	0.101399	0.412416	2.7954e+07	1.15287e+07	0	2.66055e+06	937944	2393.66	2834.5
623	1657	231	Shanghai	East	600	2000		Coal	Electricity	Pure condensing	Circulating	3090	4.7	0.371299	0.85		3.064		0.023354	0.167405	0.371299	1.69512e+07	6.29396e+06	0	1.61334e+06	5.68066e+06	395.879	2837.71
623	1657	232	Shanghai	East	600	2001		Coal	Electricity	Pure condensing	Circulating	3090	4.7	0.371299	0.85		3.064		0.0224558	0.144025	0.371299	1.69512e+07	6.29396e+06	0	1.61334e+06	5.68066e+06	380.652	2441.39
602	402	233	Shanxi	North	600	2005		Coal	CHP	Extraction condensing	Dry	5703	5.7	0.397735	0.843572	0.1287	0.35	0.1156	0.170644	0.226104	0.423241	3.08069e+07	1.15055e+07	1.58539e+06	2.93207e+06	1.3809e+06	5257.01	6965.54
602	402	234	Shanxi	North	600	2005		Coal	CHP	Extraction condensing	Dry	5703	5.7	0.397735	0.843572	0.1453	0.36	0.1156	0.0736334	0.0277634	0.426319	3.10493e+07	1.15055e+07	1.78988e+06	2.95514e+06	1.43876e+06	2286.26	862.033
603	196	235	Shanxi	North	600	2007		Coal	Electricity	Pure condensing	Dry	4501	4.6	0.366866	0.85		0.39		0.103174	0.1682	0.366866	2.52021e+07	9.24577e+06	0	2.39863e+06	1053234	2600.2	4238.99
603	196	236	Shanxi	North	600	2007		Coal	Electricity	Pure condensing	Dry	4501	4.6	0.366866	0.85		0.39		0.111322	0.164371	0.366866	2.52021e+07	9.24577e+06	0	2.39863e+06	1053234	2805.54	4142.48
612	1390	237	Shanxi	North	600	2013		Coal	Electricity	Pure condensing	Circulating	4794.65	5.09846	0.399052	0.85		1.65		0.0856285	0.101399	0.399052	2.46294e+07	9.82842e+06	0	2.34413e+06	4.7467e+06	2108.98	2497.39
612	1390	238	Shanxi	North	600	2013		Coal	Electricity	Pure condensing	Circulating	4794.65	5.09846	0.399052	0.85		1.65		0.0856285	0.101399	0.399052	2.46294e+07	9.82842e+06	0	2.34413e+06	4.7467e+06	2108.98	2497.39
660	444	239	Sichuan	Southwest	600	2013		Coal	Electricity	Pure condensing	Circulating	3136	4.4	0.356232	0.85		1.65		0.0856285	0.101399	0.356232	1.75889e+07	6265728	0	1.67404e+06	3104640	1506.11	1783.49
683	1527	240	Tianjin	North	600	2002		Coal	Electricity	Pure condensing	Circulating	5614	1.5	0.391401	0.85		1.6		0.255078	1.09425	0.391401	2.92466e+07	1.14472e+07	0	2.78358e+06	5389440	7460.17	32003.2
683	1527	241	Tianjin	North	600	2001		Coal	Electricity	Pure condensing	Circulating	5614	5.09846	0.391401	0.85		1.76		0.671257	2.55372	0.391401	2.92466e+07	1.14472e+07	0	2.78358e+06	5.92838e+06	19632	74687.6
689	524	242	Tianjin	North	600	2006		Coal	Electricity	Pure condensing	Once-through	5937	5.09846	0.399026	0.85		0.24		0.0206402	0.165799	0.399026	3.06276e+07	1.22212e+07	0	2.91501e+06	854928	632.16	5078.03
689	524	243	Tianjin	North	600	2006		Coal	Electricity	Pure condensing	Once-through	5937	5.7	0.399026	0.85		0.24		0.0192069	0.162448	0.399026	3.06276e+07	1.22212e+07	0	2.91501e+06	854928	588.26	4975.4
390	1594	244	Yunnan	Southwest	600	2012		Coal	Electricity	Pure condensing	Circulating	2744	5.7	0.388924	0.85		1.65		0.0856285	0.203276	0.388924	1.43252e+07	5.57142e+06	0	1.36341e+06	2.71656e+06	1226.65	2911.97
390	1594	245	Yunnan	Southwest	600	2012		Coal	Electricity	Pure condensing	Circulating	2744	5.7	0.388924	0.85		1.65		0.0856285	0.101399	0.388924	1.43252e+07	5.57142e+06	0	1.36341e+06	2.71656e+06	1226.65	1452.56
470	429	246	Zhejiang	East	600	1991		Coal	CHP	Extraction condensing	Once-through	4955	11.2	0.381677	0.883265	0.0294763	0.26	0.049	0.0452873	0.122523	0.387986	2.70807e+07	1.01998e+07	315479	2.57743e+06	788438	1226.41	3318.01
470	429	247	Zhejiang	East	600	1994		Coal	CHP	Extraction condensing	Once-through	4955	11.2	0.381677	0.883265	0.0688383	0.26	0.049	0.0474139	0.116223	0.396166	2.75577e+07	1.01998e+07	736762	2.62283e+06	809081	1306.62	3202.85
470	1975	248	Zhejiang	East	600	2000		Coal	Electricity	Pure condensing	Once-through	4955	7.5	0.381677	0.85		0.28		0.0856285	0.101399	0.381677	2.67236e+07	1.01998e+07	0	2.54344e+06	832440	2288.3	2709.73
470	1975	249	Zhejiang	East	600	2000		Coal	Electricity	Pure condensing	Once-through	4955	6	0.381677	0.85		0.28		0.0856285	0.101399	0.381677	2.67236e+07	1.01998e+07	0	2.54344e+06	832440	2288.3	2709.73
470	1975	250	Zhejiang	East	600	2000		Coal	Electricity	Pure condensing	Once-through	4955	6	0.381677	0.85		0.28		0.0856285	0.101399	0.381677	2.67236e+07	1.01998e+07	0	2.54344e+06	832440	2288.3	2709.73
683	1532	251	Tianjin	North	500	1995		Coal	Electricity	Pure condensing	Once-through	6065	5.6	0.392652	0.85		0.343		0.0856285	0.101399	0.392652	2.62463e+07	10305648	0	2.49801e+06	1.04015e+06	2247.43	2661.34
683	1532	252	Tianjin	North	500	1996		Coal	Electricity	Pure condensing	Once-through	6065	5.6	0.392652	0.85		0.343		0.0856285	0.101399	0.392652	2.62463e+07	10305648	0	2.49801e+06	1.04015e+06	2247.43	2661.34
798	1976	253	Zhejiang	East	458	2014		Natural gas	CHP	NGCC	Once-through	983	2	0.527468	0.92	0.2286	0.379	0.049	0.00181612	0.0426416	0.572953	3.41401e+06	1.58835e+06	370508	189807	188786	6.20026	145.579
824	1983	254	Zhejiang	East	435	2013		Natural gas	CHP	NGCC	Once-through	1005	2.6	0.536681	0.92	0.2286	0.379	0.049	0.00181612	0.0426416	0.581784	3.24734e+06	1.53291e+06	359778	180541	183318	5.89757	138.472
824	1983	255	Zhejiang	East	435	2013		Natural gas	CHP	NGCC	Once-through	1005	2.6	0.536681	0.92	0.2286	0.379	0.049	0.00181612	0.0426416	0.581784	3.24734e+06	1.53291e+06	359778	180541	183318	5.89757	138.472
735	1361	256	Shanghai	East	423	2011		Natural gas	CHP	NGCC	Once-through	1394	4.2	0.509959	0.92	0.2286	0.379	0.0246	0.00181612	0.0426416	0.556073	4.51529e+06	2.03363e+06	485268	251034	235419	8.20032	192.539
735	1361	257	Shanghai	East	423	2012		Natural gas	CHP	NGCC	Once-through	1394	4.2	0.509959	0.92	0.2286	0.379	0.0246	0.00181612	0.0426416	0.556073	4.51529e+06	2.03363e+06	485268	251034	235419	8.20032	192.539
145	499	258	Zhejiang	East	415	2012		Natural gas	Electricity	NGCC	Once-through	2141	2.1	0.546222	0.92		0.379		0.00181612	0.0426416	0.546222	5.73298e+06	3.13148e+06	0	318734	336747	10.4118	244.464
145	499	259	Zhejiang	East	415	2013		Natural gas	Electricity	NGCC	Once-through	2141	2.1	0.546222	0.92		0.379		0.00181612	0.0426416	0.546222	5.73298e+06	3.13148e+06	0	318734	336747	10.4118	244.464
145	499	260	Zhejiang	East	415	2013		Natural gas	Electricity	NGCC	Once-through	2141	2.1	0.546222	0.92		0.379		0.00181612	0.0426416	0.546222	5.73298e+06	3.13148e+06	0	318734	336747	10.4118	244.464
841	664	261	Chongqing	Southwest	400	2014		Coal	CHP	Extraction condensing	Once-through	308	5.1	0.387917	0.85	0.2286	0.343	0.049	0.0857237	0.0975724	0.431571	1.20431e+06	420900	101389	114621	47225.6	103.238	117.507
841	664	262	Chongqing	Southwest	400	2014		Coal	CHP	Extraction condensing	Once-through	308	5.1	0.387917	0.85	0.2286	0.343	0.049	0.0857237	0.0975724	0.431571	1.20431e+06	420900	101389	114621	47225.6	103.238	117.507
735	1361	263	Shanghai	East	400	2011		Natural gas	CHP	NGCC	Once-through	1394	4.2	0.509959	0.92	0.2286	0.379	0.0246	0.00181612	0.0426416	0.556073	4.26978e+06	1.92305e+06	458882	237385	222619	7.75444	182.07
735	1361	264	Shanghai	East	400	2011		Natural gas	CHP	NGCC	Once-through	1394	4.2	0.509959	0.92	0.2286	0.379	0.0246	0.00181612	0.0426416	0.556073	4.26978e+06	1.92305e+06	458882	237385	222619	7.75444	182.07
293	798	265	Jiangsu	East	398	2005		Natural gas	CHP	NGCC	Circulating	2424	2	0.546222	0.92	0.2286	0.795	0.0756	0.00181612	0.0426416	0.59089	7.09424e+06	3.40365e+06	793952	394415	827001	12.884	302.51
293	798	266	Jiangsu	East	398	2005		Natural gas	CHP	NGCC	Circulating	2424	2	0.546222	0.92	0.2286	0.795	0.0756	0.00181612	0.0426416	0.59089	7.09424e+06	3.40365e+06	793952	394415	827001	12.884	302.51
825	1979	267	Zhejiang	East	394.61	2007		Natural gas	Electricity	NGCC	Once-through	2452	2	0.536681	0.92		0.379		0.00181612	0.0426416	0.536681	6.36064e+06	3.41364e+06	0	353629	366714	11.5517	271.228
825	1979	268	Zhejiang	East	394.61	2007		Natural gas	Electricity	NGCC	Once-through	2452	2	0.536681	0.92		0.379		0.00181612	0.0426416	0.536681	6.36064e+06	3.41364e+06	0	353629	366714	11.5517	271.228
42	64	269	Beijing	North	390	2006		Natural gas	Electricity	NGCC	Circulating	4311	2.4	0.585238	0.92		0.795		0.00181612	0.0426416	0.585238	1.01353e+07	5.93159e+06	0	563490	1.33663e+06	18.407	432.188
86	1721	270	Fujian	East	390	2010		Natural gas	CHP	NGCC	Once-through	2671	2.4	0.518565	0.92	0.2286	0.379	0.0471	0.00181612	0.0426416	0.564387	8.02606e+06	3.67883e+06	857269	446221	435178	14.5763	342.244
86	1721	271	Fujian	East	390	2010		Natural gas	CHP	NGCC	Once-through	2671	2.4	0.518565	0.92	0.2286	0.379	0.0471	0.00181612	0.0426416	0.564387	8.02606e+06	3.67883e+06	857269	446221	435178	14.5763	342.244
266	359	272	Guangdong	South	390	2007		Natural gas	CHP	NGCC	Once-through	3017	2.1	0.539035	0.92	0.2286	0.379	0.0336	0.00181612	0.0426416	0.584034	8.78503e+06	4.16809e+06	968319	488417	478478	15.9547	374.608
266	359	273	Guangdong	South	390	2007		Natural gas	CHP	NGCC	Once-through	3017	2.1	0.539035	0.92	0.2286	0.379	0.0336	0.00181612	0.0426416	0.584034	8.78503e+06	4.16809e+06	968319	488417	478478	15.9547	374.608
266	359	274	Guangdong	South	390	2007		Natural gas	CHP	NGCC	Once-through	3017	2.1	0.539035	0.92	0.2286	0.379	0.0336	0.00181612	0.0426416	0.584034	8.78503e+06	4.16809e+06	968319	488417	478478	15.9547	374.608
641	1382	275	Guangdong	South	390	2007		Natural gas	CHP	NGCC	Once-through	3146	1.9	0.529741	0.92	0.2286	0.379	0.0336	0.00181612	0.0426416	0.575136	9.29378e+06	4.3419e+06	1.00972e+06	516702	498937	16.8786	396.302
641	1382	276	Guangdong	South	390	2007		Natural gas	CHP	NGCC	Once-through	3146	1.9	0.529741	0.92	0.2286	0.379	0.0336	0.00181612	0.0426416	0.575136	9.29378e+06	4.3419e+06	1.00972e+06	516702	498937	16.8786	396.302
641	1382	277	Guangdong	South	390	2007		Natural gas	CHP	NGCC	Once-through	3146	10.9	0.529741	0.92	0.2286	0.379	0.0336	0.00181612	0.0426416	0.575136	9.29378e+06	4.3419e+06	1.00972e+06	516702	498937	16.8786	396.302
847	1589	278	Guangdong	South	390	2014		Natural gas	CHP	NGCC	Once-through	6709	10.9	0.458582	0.92	0.2286	0.379	0.0336	0.00181612	0.0426416	0.505781	2.27166e+07	9.34408e+06	2.15328e+06	1.26296e+06	1.06401e+06	41.256	968.671
847	1589	279	Guangdong	South	390	2014		Natural gas	CHP	NGCC	Once-through	6709	2	0.458582	0.92	0.2286	0.379	0.0336	0.00181612	0.0426416	0.505781	2.27166e+07	9.34408e+06	2.15328e+06	1.26296e+06	1.06401e+06	41.256	968.671
831	2049	280	Guangdong	South	390	2009		Natural gas	CHP	NGCC	Once-through	5480	1.3	0.527468	0.92	0.2286	0.379	0.0336	0.00181612	0.0426416	0.572953	1.62649e+07	7.57082e+06	1.75883e+06	904272	869095	29.5391	693.562
831	2049	281	Guangdong	South	390	2009		Natural gas	CHP	NGCC	Once-through	5480	1.3	0.527468	0.92	0.2286	0.379	0.0336	0.00181612	0.0426416	0.572953	1.62649e+07	7.57082e+06	1.75883e+06	904272	869095	29.5391	693.562
342	796	282	Jiangsu	East	390	2005		Natural gas	Electricity	NGCC	Circulating	2424	1.9	0.551121	0.92		0.795		0.00181612	0.0426416	0.551121	6.05789e+06	3.33863e+06	0	336798	751561	11.0019	258.318
342	796	283	Jiangsu	East	390	2005		Natural gas	Electricity	NGCC	Circulating	2424	1.9	0.551121	0.92		0.795		0.00181612	0.0426416	0.551121	6.05789e+06	3.33863e+06	0	336798	751561	11.0019	258.318
439	648	284	Jiangsu	East	390	2009		Natural gas	Electricity	NGCC	Circulating	2430	1.6	0.487698	0.92		0.21		0.00181612	0.0426416	0.487698	6.23304e+06	3.03984e+06	0	346535	199017	11.32	265.787
439	648	285	Jiangsu	East	390	2012		Natural gas	Electricity	NGCC	Circulating	2430	1.6	0.487698	0.92		0.21		0.00181612	0.0426416	0.487698	6.23304e+06	3.03984e+06	0	346535	199017	11.32	265.787
439	646	286	Jiangsu	East	390	2006		Natural gas	CHP	NGCC	Circulating	3773	1.6	0.525214	0.92	0.2286	0.795	0.0756	0.00181612	0.0426416	0.570787	1.12711e+07	5.22843e+06	1.21096e+06	626635	1.26137e+06	20.4697	480.619
439	646	287	Jiangsu	East	390	2007		Natural gas	CHP	NGCC	Circulating	3773	1.7	0.525214	0.92	0.2286	0.795	0.0756	0.00181612	0.0426416	0.570787	1.12711e+07	5.22843e+06	1.21096e+06	626635	1.26137e+06	20.4697	480.619
637	654	288	Shanghai	East	390	2006		Natural gas	Electricity	NGCC	Once-through	1361	1.7	0.534348	0.92		0.379		0.00181612	0.0426416	0.534348	3.49021e+06	1.86498e+06	0	194043	201169	6.33864	148.828
637	654	289	Shanghai	East	390	2006		Natural gas	Electricity	NGCC	Once-through	1361	1.7	0.534348	0.92		0.379		0.00181612	0.0426416	0.534348	3.49021e+06	1.86498e+06	0	194043	201169	6.33864	148.828
637	654	290	Shanghai	East	390	2006		Natural gas	Electricity	NGCC	Once-through	1361	0.8	0.534348	0.92		0.379		0.00181612	0.0426416	0.534348	3.49021e+06	1.86498e+06	0	194043	201169	6.33864	148.828
145	499	291	Zhejiang	East	390	2005		Natural gas	Electricity	NGCC	Once-through	2141	0.8	0.546222	0.92		0.379		0.00181612	0.0426416	0.546222	5.38762e+06	2.94284e+06	0	299533	316461	9.78458	229.737
145	499	292	Zhejiang	East	390	2005		Natural gas	Electricity	NGCC	Once-through	2141	1.6	0.546222	0.92		0.379		0.00181612	0.0426416	0.546222	5.38762e+06	2.94284e+06	0	299533	316461	9.78458	229.737
145	499	293	Zhejiang	East	390	2005		Natural gas	Electricity	NGCC	Once-through	2141	1.6	0.546222	0.92		0.379		0.00181612	0.0426416	0.546222	5.38762e+06	2.94284e+06	0	299533	316461	9.78458	229.737
827	1998	294	Henan	Central	387.3	2007		Natural gas	Electricity	NGCC	Circulating	2232	1.8	0.54141	0.92		0.795		0.00181612	0.0426416	0.54141	5.64455e+06	3.05602e+06	0	313817	687241	10.2512	240.693
827	1998	295	Henan	Central	387.3	2007		Natural gas	Electricity	NGCC	Circulating	2232	1.8	0.54141	0.92		0.795		0.00181612	0.0426416	0.54141	5.64455e+06	3.05602e+06	0	313817	687241	10.2512	240.693
80	1080	296	Fujian	East	385	2000		Coal	Electricity	Pure condensing	Once-through	5403	7.4	0.391401	0.85		0.343		0.0857237	0.0975724	0.391401	1.77169e+07	6.9344e+06	0	1.68622e+06	713493	1518.76	1728.68
80	1080	297	Fujian	East	385	2001		Coal	Electricity	Pure condensing	Once-through	5403	7.4	0.391401	0.85		0.343		0.0857237	0.0975724	0.391401	1.77169e+07	6.9344e+06	0	1.68622e+06	713493	1518.76	1728.68
259	642	298	Hunan	Central	363	1991		Coal	Electricity	Pure condensing	Once-through	3388	5.1	0.39391	0.85		0.42		0.0849207	0.0869127	0.39391	1.06665e+07	4.20164e+06	0	1.01519e+06	516534	905.806	927.054
259	642	299	Hunan	Central	363	1991		Coal	Electricity	Pure condensing	Once-through	3388	5.1	0.39391	0.85		0.43		0.101478	0.103173	0.39391	1.06665e+07	4.20164e+06	0	1.01519e+06	528833	1082.41	1100.5
442	372	300	Guangxi	South	360	1999		Coal	Electricity	Pure condensing	Once-through	5436	9.1	0.360411	0.85		0.343		0.0690264	0.0975724	0.360411	1.77685e+07	6.40396e+06	0	1.69113e+06	671237	1226.5	1733.71
442	372	301	Guangxi	South	360	1999		Coal	Electricity	Pure condensing	Once-through	5436	9.1	0.360411	0.85		0.343		0.0690264	0.0975724	0.360411	1.77685e+07	6.40396e+06	0	1.69113e+06	671237	1226.5	1733.71
322	649	302	Jiangsu	East	352	1990		Coal	Electricity	Pure condensing	Once-through	4809	4.2	0.387697	0.85		0.29		0.0380907	0.149903	0.387697	1.50582e+07	5.83802e+06	0	1.43318e+06	490903	573.576	2257.28
322	649	303	Jiangsu	East	352	1989		Coal	Electricity	Pure condensing	Once-through	4809	4.2	0.387697	0.85		0.29		0.035279	0.166606	0.387697	1.50582e+07	5.83802e+06	0	1.43318e+06	490903	531.237	2508.79
32	425	304	Anhui	East	350	2012		Coal	CHP	Extraction condensing	Circulating	5484	4.8	0.404276	0.85	0.2286	1.89	0.085	0.0690264	0.0975724	0.447986	1.82494e+07	6.62654e+06	1.57959e+06	1.73691e+06	3.76193e+06	1259.69	1780.64
32	425	305	Anhui	East	350	2012		Coal	CHP	Extraction condensing	Circulating	5484	4	0.404276	0.85	0.2286	1.89	0.085	0.11294	0.0975724	0.447986	1.82494e+07	6.62654e+06	1.57959e+06	1.73691e+06	3.76193e+06	2061.09	1780.64
154	517	306	Anhui	East	350	2001		Coal	Electricity	Pure condensing	Circulating	5583	4.8	0.384063	0.85		1.456		0.0173017	0.113137	0.384063	1.74187e+07	6.68989e+06	0	1.65784e+06	2.8451e+06	301.374	1970.71
154	517	307	Anhui	East	350	2001		Coal	Electricity	Pure condensing	Circulating	5583	4.4	0.384063	0.85		1.456		0.0192076	0.208475	0.384063	1.74187e+07	6.68989e+06	0	1.65784e+06	2.8451e+06	334.572	3631.38
68	635	308	Fujian	East	350	1999		Coal	Electricity	Pure condensing	Once-through	4604	4.9	0.390159	0.85		0.39		0.0324316	0.072067	0.390159	1.41993e+07	5.53999e+06	0	1.35143e+06	628446	460.508	1023.3
68	635	309	Fujian	East	350	1988		Coal	Electricity	Pure condensing	Once-through	4604	5.2	0.390159	0.85		0.34		0.0315364	0.0450678	0.390159	1.41993e+07	5.53999e+06	0	1.35143e+06	547876	447.796	639.932
68	635	310	Fujian	East	350	1988		Coal	Electricity	Pure condensing	Once-through	4604	5.2	0.390159	0.85		0.33		0.0283448	0.0362504	0.390159	1.41993e+07	5.53999e+06	0	1.35143e+06	531762	402.477	514.731
68	635	311	Fujian	East	350	1999		Coal	Electricity	Pure condensing	Once-through	4604	7	0.390159	0.85		0.41		0.0315898	0.0398173	0.390159	1.41993e+07	5.53999e+06	0	1.35143e+06	660674	448.554	565.38
119	28	312	Guangdong	South	350	2013		Coal	CHP	Extraction condensing	Once-through	704	5.1	0.395177	0.85	0.2286	0.343	0.0336	0.0857237	0.0975724	0.438871	2.4518e+06	874621	202777	233353	91328.5	210.178	239.228
119	28	313	Guangdong	South	350	2013		Coal	CHP	Extraction condensing	Once-through	704	4.1	0.395177	0.85	0.2286	0.343	0.0336	0.0857237	0.0975724	0.438871	2.4518e+06	874621	202777	233353	91328.5	210.178	239.228
176	433	314	Hebei	North	350	1999		Coal	CHP	Extraction condensing	Circulating	5525	6	0.402951	0.917665	0.1845	1.448	0.0869	0.0157679	0.22424	0.441525	1.76394e+07	6543810	1.2844e+06	1.67884e+06	2.91168e+06	278.136	3955.45
176	433	315	Hebei	North	350	2000		Coal	CHP	Extraction condensing	Circulating	5525	6	0.402951	0.921875	0.2166	1.336	0.0869	0.0139904	0.108174	0.447831	1.78754e+07	6543810	1.50786e+06	1.7013e+06	2.71452e+06	250.083	1933.66
159	672	316	Hebei	North	350	2014		Coal	CHP	Extraction condensing	Circulating	6038	5.8	0.46553	0.835563	0.3425	1.624	0.0869	0.0282388	0.140337	0.524826	1.87091e+07	7.25792e+06	2.6057e+06	1.78066e+06	3.65843e+06	528.324	2625.58
159	672	317	Hebei	North	350	2014		Coal	CHP	Extraction condensing	Circulating	6038	5.1	0.46553	0.829216	0.3757	1.624	0.0869	0.0258747	0.115321	0.528878	1.90376e+07	7.25792e+06	2.85828e+06	1.81192e+06	3.68038e+06	492.592	2195.44
199	1193	318	Heilongjiang	Northeast	350	2001		Coal	CHP	Extraction condensing	Circulating	3832	5.1	0.402951	0.854117	0.1616	1.208	0.0589	0.0131531	0.161171	0.434911	1.23447e+07	4.60622e+06	780257	1.17492e+06	1.66613e+06	162.371	1989.62
199	1193	319	Heilongjiang	Northeast	350	2002		Coal	CHP	Extraction condensing	Circulating	3832	6.4	0.402951	0.854117	0.2106	1.184	0.0589	0.0134115	0.131415	0.443726	1.26217e+07	4.60622e+06	1.01684e+06	1.20129e+06	1.64787e+06	169.276	1658.69
140	405	320	Heilongjiang	Northeast	350	2013		Coal	CHP	Extraction condensing	Circulating	4882	6.4	0.378154	0.85	0.2286	1.89	0.0589	0.0857237	0.0975724	0.421711	1.70589e+07	5.8253e+06	1.40619e+06	1.6236e+06	3.31227e+06	1462.35	1664.48
191	1787	321	Henan	Central	350	2001		Coal	Electricity	Pure condensing	Circulating	4501	5.7	0.402951	0.85		1.768		0.0232217	0.0247939	0.402951	1.36239e+07	5.48978e+06	0	1.29667e+06	2.78522e+06	316.371	337.79
191	1787	322	Henan	Central	350	2001		Coal	Electricity	Pure condensing	Circulating	4501	4.6	0.402951	0.85		1.768		0.0233919	0.0261943	0.402951	1.36239e+07	5.48978e+06	0	1.29667e+06	2.78522e+06	318.69	356.869
713	418	323	Hubei	Central	350	2011		Coal	CHP	Extraction condensing	Once-through	4397	4.6	0.399026	0.85	0.2286	0.343	0.0532	0.0690264	0.0975724	0.442732	1.46663e+07	5.25767e+06	1.26649e+06	1.39587e+06	595237	1012.36	1431.02
713	418	324	Hubei	Central	350	2011		Coal	CHP	Extraction condensing	Once-through	4397	4.6	0.399026	0.85	0.2286	0.343	0.0532	0.0690264	0.0975724	0.442732	1.46663e+07	5.25767e+06	1.26649e+06	1.39587e+06	595237	1012.36	1431.02
208	587	325	Inner Mongolia	North	350	2011		Coal	CHP	Extraction condensing	Dry	5477	4.6	0.388924	0.85	0.2286	0.417	0.1496	0.0690264	0.0975724	0.432585	1.84642e+07	6.45935e+06	1.57757e+06	1.75735e+06	1.03537e+06	1274.52	1801.6
208	587	326	Inner Mongolia	North	350	2011		Coal	CHP	Extraction condensing	Dry	5477	5.3	0.388924	0.85	0.2286	0.417	0.1496	0.0690264	0.0975724	0.432585	1.84642e+07	6.45935e+06	1.57757e+06	1.75735e+06	1.03537e+06	1274.52	1801.6
36	1699	327	Inner Mongolia	North	350	2009		Coal	Electricity	Pure condensing	Dry	7411	4.8	0.349148	0.85		0.417		0.0857237	0.0975724	0.349148	2.49528e+07	8.71222e+06	0	2.37491e+06	1.08164e+06	2139.05	2434.71
36	1699	328	Inner Mongolia	North	350	2009		Coal	Electricity	Pure condensing	Dry	7411	4	0.349148	0.85		0.417		0.0857237	0.0975724	0.349148	2.49528e+07	8.71222e+06	0	2.37491e+06	1.08164e+06	2139.05	2434.71
291	811	329	Jiangsu	East	350	1998		Coal	CHP	Extraction condensing	Once-through	3996	5.7	0.376994	0.906225	0.1125	0.37	0.0756	0.0222383	0.0228735	0.400655	1.33262e+07	4.78825e+06	566433	1.26833e+06	560304	296.352	304.817
291	811	330	Jiangsu	East	350	1993		Coal	CHP	Extraction condensing	Once-through	3996	5.7	0.376994	0.892028	0.1099	0.37	0.0756	0.030023	0.0305029	0.399854	1.33214e+07	4.78825e+06	553342	1.26788e+06	559315	399.949	406.342
291	811	331	Jiangsu	East	350	1998		Coal	Electricity	Pure condensing	Once-through	3996	5.7	0.376994	0.85		0.37		0.0222846	0.193023	0.376994	1.27011e+07	4.78825e+06	0	1.20884e+06	517482	283.04	2451.61
322	649	332	Jiangsu	East	350	1999		Coal	Electricity	Pure condensing	Once-through	4809	4.4	0.387697	0.85		0.29		0.0380814	0.0366748	0.387697	1.49726e+07	5.80485e+06	0	1.42503e+06	488113	570.178	549.119
322	649	333	Jiangsu	East	350	1999		Coal	Electricity	Pure condensing	Once-through	4809	4.4	0.387697	0.85		0.29		0.0358522	0.0524291	0.387697	1.49726e+07	5.80485e+06	0	1.42503e+06	488113	536.802	785.001
291	811	334	Jiangsu	East	350	1993		Coal	Electricity	Pure condensing	Once-through	3996	4.9	0.376994	0.85		0.37		0.0306492	0.137544	0.376994	1.27011e+07	4.78825e+06	0	1.20884e+06	517482	389.279	1746.96
366	651	335	Jiangxi	East	350	2008		Coal	Electricity	Pure condensing	Circulating	4810	4.6	0.395177	0.85		1.56		0.0505254	0.113971	0.395177	1.46156e+07	5.77575e+06	0	1.39105e+06	2626260	738.459	1665.75
373	913	336	Jiangxi	East	350	2002		Coal	Electricity	Pure condensing	Circulating	4835	4.6	0.378138	0.85		1.89		0.0857237	0.0975724	0.378138	1.53375e+07	5.79968e+06	0	1.45976e+06	3.19835e+06	1314.79	1496.51
373	913	337	Jiangxi	East	350	2003		Coal	Electricity	Pure condensing	Circulating	4835	6.2	0.378138	0.85		1.89		0.0857237	0.0975724	0.378138	1.53375e+07	5.79968e+06	0	1.45976e+06	3.19835e+06	1314.79	1496.51
366	651	338	Jiangxi	East	350	2008		Coal	Electricity	Pure condensing	Circulating	4810	6.2	0.395177	0.85		1.56		0.0547647	0.09063	0.395177	1.46156e+07	5.77575e+06	0	1.39105e+06	2626260	800.42	1324.61
758	663	339	Jilin	Northeast	350	2009		Coal	CHP	Extraction condensing	Circulating	4027	7	0.44529	0.814803	0.5152	1.672	0.1112	0.020929	0.0605531	0.526471	1.40562e+07	4.83047e+06	2.61414e+06	1.33781e+06	2.64729e+06	294.183	851.147
759	188	340	Jilin	Northeast	350	2010		Coal	CHP	Extraction condensing	Circulating	3832	1.4	0.437367	0.85	0.2286	1.89	0.1112	0.0690264	0.0975724	0.480795	1.18965e+07	4.63519e+06	1.10375e+06	1.13226e+06	2.65761e+06	821.171	1160.77
279	1456	341	Jilin	Northeast	350	2010		Coal	CHP	Extraction condensing	Circulating	4807	1.4	0.450183	0.849234	0.5735	2.648	0.1112	0.0370564	0.132097	0.543217	1.68986e+07	5.76609e+06	3.47359e+06	1.60834e+06	4.84139e+06	626.2	2232.25
758	663	342	Jilin	Northeast	350	2010		Coal	CHP	Extraction condensing	Circulating	4027	6.8323	0.44529	0.813057	0.4209	1.712	0.1112	0.021173	0.0523092	0.514185	1.34746e+07	4.83047e+06	2.13566e+06	1.28246e+06	2.65046e+06	285.297	704.846
759	188	343	Jilin	Northeast	350	2010		Coal	CHP	Extraction condensing	Circulating	3832	6.10811	0.437367	0.85	0.2286	1.89	0.1112	0.0857237	0.0975724	0.480795	1.18965e+07	4.63519e+06	1.10375e+06	1.13226e+06	2.65761e+06	1019.81	1160.77
757	1932	344	Jilin	Northeast	350	2011		Coal	CHP	Extraction condensing	Circulating	6530	6.10811	0.301966	0.834098	0.4168	0.992	0.1112	0.0240377	0.0815191	0.371733	2.90429e+07	7528437	3.42935e+06	2.76418e+06	2.64856e+06	698.123	2367.55
757	1932	345	Jilin	Northeast	350	2011		Coal	CHP	Extraction condensing	Circulating	6530	4.3	0.301966	0.834098	0.4475	1.008	0.1112	0.0140437	0.0532356	0.376155	2.93457e+07	7528437	3.68194e+06	2.79301e+06	2.71322e+06	412.124	1562.24
404	632	346	Liaoning	Northeast	350	1998		Coal	CHP	Extraction condensing	Circulating	4588	4.3	0.396452	0.846708	0.2448	0.152	0.1167	0.0423644	0.0771349	0.442754	1.56113e+07	5.52652e+06	1.41516e+06	1.48582e+06	409231	661.365	1204.18
405	633	347	Liaoning	Northeast	350	1998		Coal	CHP	Extraction condensing	Once-through	4255	8.5	0.392652	0.821266	0.1803	0.35	0.1167	0.0327146	0.078131	0.426667	1.40528e+07	5.05571e+06	966642	1.33749e+06	634045	459.732	1097.96
405	633	348	Liaoning	Northeast	350	1998		Coal	CHP	Extraction condensing	Once-through	4255	8.5	0.392652	0.821859	0.2279	0.36	0.1167	0.033031	0.0786253	0.434796	1.43625e+07	5.05571e+06	1.22184e+06	1.36696e+06	678719	474.407	1129.25
417	668	349	Liaoning	Northeast	350	2014		Coal	CHP	Extraction condensing	Once-through	3753	5.1	0.402951	0.85	0.2286	0.343	0.1167	0.0857237	0.0975724	0.446661	1.23382e+07	4.45924e+06	1.081e+06	1.1743e+06	576700	1057.68	1203.87
417	668	350	Liaoning	Northeast	350	2014		Coal	CHP	Extraction condensing	Once-through	3753	4.1	0.402951	0.85	0.2286	0.343	0.1167	0.0857237	0.0975724	0.446661	1.23382e+07	4.45924e+06	1.081e+06	1.1743e+06	576700	1057.68	1203.87
404	632	351	Liaoning	Northeast	350	1988		Coal	CHP	Extraction condensing	Circulating	4588	5.8	0.396452	0.840046	0.1404	0.152	0.1167	0.0394453	0.205152	0.424018	1.49061e+07	5.52652e+06	811636	1.41871e+06	338799	587.977	3058.02
404	632	352	Liaoning	Northeast	350	1998		Coal	CHP	Extraction condensing	Circulating	4588	4.9	0.396452	0.844615	0.2181	0.152	0.1167	0.0486517	0.0516417	0.438071	1.54327e+07	5.52652e+06	1.26081e+06	1.46882e+06	391218	750.828	796.972
58	401	353	Liaoning	Northeast	350	2012		Coal	CHP	Extraction condensing	Circulating	4896	6.1	0.412416	0.887625	0.2625	1.576	0.1167	0.0108192	0.0328473	0.464074	1.61393e+07	5.90369e+06	1619352	1.53607e+06	2.88961e+06	174.615	530.131
58	401	354	Liaoning	Northeast	350	2012		Coal	CHP	Extraction condensing	Circulating	4896	6.1	0.412416	0.87177	0.4407	1.616	0.1167	0.0107563	0.0428218	0.491663	1.74335e+07	5.90369e+06	2.71866e+06	1.65924e+06	3.08645e+06	187.519	746.531
409	303	355	Liaoning	Northeast	350	2007		Coal	Electricity	Pure condensing	Once-through	4232	6.1	0.391401	0.85		0.343		0.0690264	0.0975724	0.391401	1.24929e+07	4.88974e+06	0	1.18902e+06	508052	862.34	1218.96
409	303	356	Liaoning	Northeast	350	2007		Coal	Electricity	Pure condensing	Once-through	4232	4.2	0.391401	0.85		0.343		0.0857237	0.0975724	0.391401	1.24929e+07	4.88974e+06	0	1.18902e+06	508052	1070.94	1218.96
404	632	357	Liaoning	Northeast	350	1989		Coal	Electricity	Pure condensing	Circulating	4588	4.2	0.396452	0.85		0.152		0.0364513	0.144872	0.396452	1.394e+07	5.52652e+06	0	1.32675e+06	244082	508.13	2019.51
477	1430	358	Ningxia	Northwest	350	2006		Coal	CHP	Extraction condensing	Circulating	6134	4.5	0.381677	0.833285	0.0121	1.272	0.1239	0.140308	0.212571	0.384166	1.89784e+07	7.20078e+06	93519	1.80629e+06	2.74244e+06	2662.82	4034.27
476	1008	359	Ningxia	Northwest	350	2011		Coal	CHP	Extraction condensing	Circulating	6328	8.3	0.387917	0.909845	0.2286	1.89	0.1239	0.0857237	0.0975724	0.434269	2.13019e+07	7.48626e+06	1.82269e+06	2.02743e+06	4.4118e+06	1826.08	2078.48
476	1008	360	Ningxia	Northwest	350	2011		Coal	CHP	Extraction condensing	Circulating	6328	4.9	0.387917	0.83471	0.2286	1.89	0.1239	0.0857237	0.0975724	0.430825	2.14822e+07	7.48626e+06	1.82269e+06	2.04459e+06	4.4118e+06	1841.54	2096.07
571	1519	361	Shandong	East	350	2006		Coal	CHP	Extraction condensing	Circulating	5425	4.9	0.376994	0.972798	0.1287	2.088	0.1022	0.00346999	0.0017938	0.405298	1.77667e+07	6.35701e+06	879729	1.69096e+06	4.0545e+06	61.6503	31.8699
284	724	362	Shandong	East	350	2011		Coal	CHP	Extraction condensing	Circulating	5570	4.7	0.405611	0.874	0.2374	1.552	0.1022	0.0472675	0.0389016	0.452094	1.83267e+07	6.66027e+06	1.66612e+06	1.74426e+06	3.1959e+06	866.256	712.936
518	644	363	Shandong	East	350	2009		Coal	CHP	Extraction condensing	Once-through	5254	3.2	0.375841	0.85	0.2286	0.343	0.1022	0.0690264	0.0975724	0.419369	1.83727e+07	6.23608e+06	1.51334e+06	1.74864e+06	785406	1268.2	1792.67
561	650	364	Shandong	East	350	2000		Coal	CHP	Extraction condensing	Once-through	5161	3.2	0.44854	0.89907	0.1002	0.21	0.1022	0.0330057	0.211493	0.46999	1.45557e+07	6.20373e+06	651587	1.38535e+06	445926	480.419	3078.41
561	650	365	Shandong	East	350	1999		Coal	CHP	Extraction condensing	Once-through	5161	6.05064	0.44854	0.825832	0.3716	0.21	0.1022	0.0347313	0.324985	0.511901	1.6757e+07	6.20373e+06	2.41646e+06	1.59487e+06	626296	581.993	5445.79
571	1519	366	Shandong	East	350	2006		Coal	CHP	Extraction condensing	Circulating	5425	6.05064	0.376994	0.965649	0.1092	2.144	0.1022	0.0052876	0.00323695	0.401063	1.76354e+07	6.35701e+06	746437	1.67846e+06	4.14721e+06	93.2488	57.0847
284	724	367	Shandong	East	350	2011		Coal	CHP	Extraction condensing	Circulating	5570	4.9	0.405611	0.878947	0.2661	1.536	0.1022	0.0454458	0.0363567	0.457378	1.85451e+07	6.66027e+06	1.86754e+06	1.76505e+06	3.18529e+06	842.798	674.238
518	644	368	Shandong	East	350	2009		Coal	CHP	Extraction condensing	Once-through	5254	6.1	0.375841	0.85	0.2286	0.343	0.1022	0.11294	0.0975724	0.419369	1.83727e+07	6.23608e+06	1.51334e+06	1.74864e+06	785406	2075.02	1792.67
539	1022	369	Shandong	East	350	2012		Coal	Electricity	Pure condensing	Circulating	5171	4.5	0.386478	0.85		1.89		0.0690264	0.0975724	0.386478	1.58302e+07	6.11802e+06	0	1.50665e+06	3.42062e+06	1092.7	1544.59
539	1022	370	Shandong	East	350	2013		Coal	Electricity	Pure condensing	Circulating	5171	4.5	0.386478	0.85		1.89		0.0690264	0.0975724	0.386478	1.58302e+07	6.11802e+06	0	1.50665e+06	3.42062e+06	1092.7	1544.59
539	1022	371	Shandong	East	350	2012		Coal	Electricity	Pure condensing	Once-through	5171	4.5	0.386478	0.85		0.343		0.0690264	0.0975724	0.386478	1.58302e+07	6.11802e+06	0	1.50665e+06	620779	1092.7	1544.59
539	1022	372	Shandong	East	350	2013		Coal	Electricity	Pure condensing	Once-through	5171	8.3	0.386478	0.85		0.343		0.0857237	0.0975724	0.386478	1.58302e+07	6.11802e+06	0	1.50665e+06	620779	1357.02	1544.59
680	1535	373	Tianjin	North	350	2010		Coal	CHP	Extraction condensing	Circulating	5489	4.4	0.385266	0.85	0.2286	1.89	0.0646	0.0690264	0.0975724	0.428898	1.88781e+07	6.5565e+06	1.58103e+06	1.79674e+06	3.73311e+06	1303.09	1841.98
680	1535	374	Tianjin	North	350	2010		Coal	CHP	Extraction condensing	Circulating	5489	4.8	0.385266	0.85	0.2286	1.89	0.0646	0.0690264	0.0975724	0.428898	1.88781e+07	6.5565e+06	1.58103e+06	1.79674e+06	3.73311e+06	1303.09	1841.98
681	928	375	Tianjin	North	350	2010		Coal	CHP	Extraction condensing	Circulating	5145	4.8	0.361471	0.85	0.2286	1.89	0.0646	0.0857237	0.0975724	0.404755	1.85658e+07	6.08077e+06	1.48195e+06	1.76702e+06	3.49915e+06	1591.53	1811.51
681	928	376	Tianjin	North	350	2010		Coal	CHP	Extraction condensing	Circulating	5145	6.7	0.361471	0.85	0.2286	1.89	0.0646	0.0857237	0.0975724	0.404755	1.85658e+07	6.08077e+06	1.48195e+06	1.76702e+06	3.49915e+06	1591.53	1811.51
94	1740	377	Xinjiang	Northwest	350	2012		Coal	Electricity	Pure condensing	Dry	4753.86	6.7	0.378138	0.85		0.417		0.0690264	0.0975724	0.378138	1.4882e+07	5.62743e+06	0	1.4164e+06	693825	1027.25	1452.07
94	1740	378	Xinjiang	Northwest	350	2013		Coal	Electricity	Pure condensing	Dry	4753.86	4.7	0.378138	0.85		0.417		0.0690264	0.0975724	0.378138	1.4882e+07	5.62743e+06	0	1.4164e+06	693825	1027.25	1452.07
790	1478	379	Zhejiang	East	350	2007		Coal	Electricity	Pure condensing	Once-through	5025	6.4	0.386478	0.85		0.38		0.033512	0.120929	0.386478	1.53341e+07	5926284	0	1.45944e+06	668325	513.875	1854.34
796	2089	380	Zhejiang	East	350	2014		Coal	Electricity	Pure condensing	Once-through	5045	6.5	0.366866	0.85		0.343		0.0752048	0.0975724	0.366866	1.62008e+07	5.94351e+06	0	1.54193e+06	605652	1218.38	1580.75
790	1478	381	Zhejiang	East	350	2008		Coal	Electricity	Pure condensing	Once-through	5025	6.4	0.386478	0.85		0.38		0.0291172	0.146883	0.386478	1.53341e+07	5926284	0	1.45944e+06	668325	446.486	2252.32
617	1082	382	Shanxi	North	350	2013		Coal gangue	Electricity	Pure condensing	Dry	2828	9.5	0.228439	0.85		0.417		0.339614	0.113603	0.228439	1.41166e+07	3.22477e+06	0	1.33594e+06	412747	4794.18	1603.69
617	1082	383	Shanxi	North	350	2014		Coal gangue	Electricity	Pure condensing	Dry	2828	9.5	0.228439	0.85		0.417		0.339614	0.113603	0.228439	1.41166e+07	3.22477e+06	0	1.33594e+06	412747	4794.18	1603.69
43	61	384	Beijing	North	350	2014		Natural gas	CHP	NGCC	Circulating	3015	4.8	0.59372	0.92	0.2286	0.795	0.0178	0.00181612	0.0426416	0.635667	7.20805e+06	3.71912e+06	868429	400742	854382	13.0907	307.363
43	61	385	Beijing	North	350	2014		Natural gas	CHP	NGCC	Circulating	3015	4.8	0.59372	0.92	0.2286	0.795	0.0178	0.00181612	0.0426416	0.635667	7.20805e+06	3.71912e+06	868429	400742	854382	13.0907	307.363
43	61	386	Beijing	North	350	2014		Natural gas	CHP	NGCC	Circulating	3015	4.8	0.59372	0.92	0.2286	0.795	0.0178	0.00181612	0.0426416	0.635667	7.20805e+06	3.71912e+06	868429	400742	854382	13.0907	307.363
43	68	387	Beijing	North	350	2013		Natural gas	CHP	NGCC	Circulating	3458	4.8	0.690449	0.92	0.793333	0.795	0.0178	0.00181612	0.0426416	0.776116	9.9541e+06	4.27865e+06	3.45662e+06	553413	1.02372e+06	18.0779	424.459
43	68	388	Beijing	North	350	2013		Natural gas	CHP	NGCC	Circulating	3458	2.1	0.690449	0.92	0.793333	0.795	0.0178	0.00181612	0.0426416	0.776116	9.9541e+06	4.27865e+06	3.45662e+06	553413	1.02372e+06	18.0779	424.459
43	68	389	Beijing	North	350	2013		Natural gas	CHP	NGCC	Circulating	3458	2.1	0.690449	0.92	0.793333	0.795	0.0178	0.00181612	0.0426416	0.776116	9.9541e+06	4.27865e+06	3.45662e+06	553413	1.02372e+06	18.0779	424.459
720	1695	390	Shaanxi	Northwest	350	2014		Natural gas	CHP	NGCC	Circulating	5007	2.1	0.333967	0.92	0.707602	0.795	0.0896	0.00181612	0.0426416	0.453735	2.20616e+07	5.74734e+06	4.46414e+06	1.22655e+06	1.79318e+06	40.0665	940.742
720	1695	391	Shaanxi	Northwest	350	2014		Natural gas	CHP	NGCC	Circulating	5007	1.8	0.333967	0.92	0.707602	0.795	0.0896	0.00181612	0.0426416	0.453735	2.20616e+07	5.74734e+06	4.46414e+06	1.22655e+06	1.79318e+06	40.0665	940.742
637	45	392	Shanghai	East	350	1982		Natural gas	Electricity	NGCC	Circulating	5675	1.8	0.370181	0.92		0.795		0.00181612	0.0426416	0.370181	1.83891e+07	6807276	0	1.02237e+06	1.57907e+06	33.3968	784.139
637	45	393	Shanghai	East	350	1983		Natural gas	Electricity	NGCC	Once-through	5675	1.8	0.370181	0.92		0.39		0.00181612	0.0426416	0.370181	1.83891e+07	6807276	0	1.02237e+06	774638	33.3968	784.139
637	45	394	Shanghai	East	350	2008		Natural gas	Electricity	NGCC	Circulating	5675	8.9	0.370181	0.92		0.795		0.00181612	0.0426416	0.370181	1.83891e+07	6807276	0	1.02237e+06	1.57907e+06	33.3968	784.139
637	45	395	Shanghai	East	350	1999		Natural gas	CHP	NGCC	Circulating	5675	8.9	0.370181	0.751863	0.0635	0.312	0.0246	0.00181612	0.0426416	0.381752	1.8993e+07	6807276	454057	1.05594e+06	630880	34.4936	809.891
465	1764	396	Inner Mongolia	North	340	2014		Coal	CHP	Extraction condensing	Dry	5227	8.1	0.329491	0.85	0.2286	0.417	0.1496	0.0857237	0.0975724	0.37186	1.95652e+07	5.87962e+06	1.46255e+06	1.86214e+06	959881	1677.2	1909.03
465	1764	397	Inner Mongolia	North	340	2014		Coal	CHP	Extraction condensing	Dry	5227	8.1	0.329491	0.85	0.2286	0.417	0.1496	0.0857237	0.0975724	0.37186	1.95652e+07	5.87962e+06	1.46255e+06	1.86214e+06	959881	1677.2	1909.03
364	277	398	Jiangxi	East	340	1996		Coal	Electricity	Pure condensing	Once-through	4678	5.3	0.371299	0.85		0.31		0.0646154	0.0549404	0.371299	1.46039e+07	5.4224e+06	0	1.38994e+06	493061	943.634	802.341
364	277	399	Jiangxi	East	340	1997		Coal	Electricity	Pure condensing	Once-through	4678	5.3	0.371299	0.85		0.33		0.0682464	0.0577747	0.371299	1.46039e+07	5.4224e+06	0	1.38994e+06	524872	996.66	843.734
364	277	400	Jiangxi	East	340	1998		Coal	Electricity	Pure condensing	Once-through	4678	5.3	0.371299	0.85		0.34		0.0587318	0.0424868	0.371299	1.46039e+07	5.4224e+06	0	1.38994e+06	540777	857.711	620.472
364	277	401	Jiangxi	East	340	2000		Coal	Electricity	Pure condensing	Once-through	4678	5.3	0.371299	0.85		0.34		0.06	0.0471429	0.371299	1.46039e+07	5.4224e+06	0	1.38994e+06	540777	876.232	688.468
601	2127	402	Shandong	East	335	1985		Coal	CHP	Extraction condensing	Circulating	5570	5.7	0.391401	0.89907	0.251	0.808	0.1022	0.0213603	0.0816716	0.44141	1.80596e+07	6.33453e+06	1.68607e+06	1.71884e+06	1.68e+06	385.757	1474.95
601	2127	403	Shandong	East	335	1986		Coal	CHP	Extraction condensing	Circulating	5570	5.7	0.391401	0.89907	0.2905	0.808	0.1022	0.0186725	0.071395	0.448396	1.83547e+07	6.33453e+06	1.95141e+06	1.74693e+06	1.70712e+06	342.729	1310.43
601	2127	404	Shandong	East	335	1988		Coal	Electricity	Pure condensing	Circulating	5570	5.7	0.391401	0.85		0.808		0.0248967	0.0951934	0.391401	1.61842e+07	6.33453e+06	0	1.54035e+06	1.50769e+06	402.934	1540.63
601	2127	405	Shandong	East	335	1989		Coal	Electricity	Pure condensing	Circulating	5570	5.7	0.391401	0.85		0.808		0.0275844	0.10547	0.391401	1.61842e+07	6.33453e+06	0	1.54035e+06	1.50769e+06	446.433	1706.95
396	412	406	Gansu	Northwest	330	2009		Coal	CHP	Extraction condensing	Dry	3706	9.8	0.399026	0.85	0.2286	0.417	0.1079	0.0690264	0.0975724	0.442732	1.16771e+07	4.18699e+06	1.00646e+06	1.11138e+06	618580	806.029	1139.36
396	412	407	Gansu	Northwest	330	2009		Coal	CHP	Extraction condensing	Dry	3706	9.8	0.399026	0.85	0.2286	0.417	0.1079	0.0690264	0.0975724	0.442732	1.16771e+07	4.18699e+06	1.00646e+06	1.11138e+06	618580	806.029	1139.36
96	908	408	Gansu	Northwest	330	1997		Coal	CHP	Extraction condensing	Circulating	3816	4	0.367964	0.85	0.2286	1.808	0.1079	0.047114	0.0594459	0.411371	1.2751e+07	4.24327e+06	1.03634e+06	1.21359e+06	2.3886e+06	600.749	757.992
96	908	409	Gansu	Northwest	330	1996		Coal	CHP	Extraction condensing	Circulating	3816	4	0.367964	0.85	0.2286	1.776	0.1079	0.0417085	0.159776	0.411371	1.2751e+07	4.24327e+06	1.03634e+06	1.21359e+06	2.3483e+06	531.824	2037.29
96	908	410	Gansu	Northwest	330	2006		Coal	CHP	Extraction condensing	Circulating	3816	6.5	0.367964	0.85	0.2286	1.792	0.1079	0.0383915	0.0853496	0.411371	1.2751e+07	4.24327e+06	1.03634e+06	1.21359e+06	2.36845e+06	489.528	1088.29
96	908	411	Gansu	Northwest	330	2007		Coal	CHP	Extraction condensing	Circulating	3816	6.5	0.367964	0.85	0.2286	1.768	0.1079	0.034153	0.0975724	0.411371	1.2751e+07	4.24327e+06	1.03634e+06	1.21359e+06	2.33823e+06	435.484	1244.14
397	319	412	Gansu	Northwest	330	2004		Coal	Electricity	Pure condensing	Circulating	4648	8.6	0.374695	0.85		1.104		0.0771519	0.169789	0.374695	1.4e+07	5.24573e+06	0	1.33246e+06	1.69336e+06	1080.13	2377.04
108	432	413	Guangdong	South	330	2010		Coal	CHP	Extraction condensing	Once-through	5266	8.6	0.380495	0.770516	0.209	0.3	0.0336	0.0134418	0.0356323	0.416983	1.67082e+07	5.71174e+06	1.30751e+06	1.59022e+06	565266	224.588	595.353
108	432	414	Guangdong	South	330	2010		Coal	CHP	Extraction condensing	Once-through	5266	4.6	0.380495	0.763286	0.2273	0.3	0.0336	0.0102331	0.0316813	0.419454	1.68743e+07	5.71174e+06	1.42199e+06	1.60603e+06	569113	172.676	534.599
142	640	415	Hainan	South	330	2006		Coal	CHP	Extraction condensing	Once-through	6861	5.5	0.361471	0.85	0.2286	0.26	0.0253	0.0681588	0.148955	0.404755	2.29374e+07	7.4988e+06	1.86329e+06	2.18308e+06	635815	1563.38	3416.63
142	640	416	Hainan	South	330	2007		Coal	CHP	Extraction condensing	Once-through	6861	5.5	0.361471	0.85	0.2286	0.26	0.0253	0.0682368	0.136917	0.404755	2.29374e+07	7.4988e+06	1.86329e+06	2.18308e+06	635815	1565.17	3140.52
163	525	417	Hebei	North	330	2011		Coal	CHP	Extraction condensing	Dry	5105	4.2	0.396452	0.85	0.2286	0.417	0.0869	0.0690264	0.0975724	0.440151	1.5613e+07	5.54317e+06	1.3864e+06	1.48598e+06	822977	1077.71	1523.4
163	525	418	Hebei	North	330	2011		Coal	CHP	Extraction condensing	Dry	5105	5.7	0.396452	0.85	0.2286	0.417	0.0869	0.0690264	0.0975724	0.440151	1.5613e+07	5.54317e+06	1.3864e+06	1.48598e+06	822977	1077.71	1523.4
158	400	419	Hebei	North	330	2008		Coal	CHP	Extraction condensing	Circulating	5235	5.1	0.397735	0.829441	0.2286	1.808	0.0869	0.0384978	0.0431361	0.440383	1.64124e+07	5.84603e+06	1.4217e+06	1.56206e+06	3.24696e+06	631.84	707.965
161	562	420	Hebei	North	330	1996		Coal	CHP	Extraction condensing	Circulating	5476	4.8	0.381677	0.778061	0.1023	1.808	0.0869	0.0692748	0.0527091	0.400618	1.68942e+07	6.12166e+06	665511	1.60792e+06	3.32503e+06	1170.34	890.478
650	533	421	Hebei	North	330	1993		Coal	CHP	Extraction condensing	Circulating	5482	3.9	0.370181	0.85	0.2286	1.488	0.0869	0.0468788	0.264919	0.413625	1.82362e+07	6.10232e+06	1.48878e+06	1.73565e+06	2.82126e+06	854.892	4831.12
650	533	422	Hebei	North	330	1994		Coal	CHP	Extraction condensing	Circulating	5482	7.3	0.370181	0.85	0.2286	1.488	0.0869	0.0528889	0.306863	0.413625	1.82362e+07	6.10232e+06	1.48878e+06	1.73565e+06	2.82126e+06	964.493	5596.03
161	562	423	Hebei	North	330	1996		Coal	CHP	Extraction condensing	Circulating	5476	4.8	0.381677	0.7988	0.1164	1.808	0.0869	0.064507	0.0896805	0.403654	1.69868e+07	6.12166e+06	757239	1.61674e+06	3.333e+06	1095.77	1523.39
158	400	424	Hebei	North	330	2008		Coal	CHP	Extraction condensing	Circulating	5235	4.6	0.397735	0.816751	0.1919	1.816	0.0869	0.0397166	0.0344793	0.433545	1.61595e+07	5.84603e+06	1.19346e+06	1.538e+06	3.24094e+06	641.803	557.17
158	400	425	Hebei	North	330	2012		Coal	CHP	Extraction condensing	Circulating	5235	5.6	0.397735	0.824835	0.2231	1.8	0.0869	0.0386089	0.0298342	0.439219	1.63805e+07	5.84603e+06	1.3875e+06	1.55903e+06	3.23016e+06	632.433	488.698
650	533	426	Hebei	North	330	1998		Coal	CHP	Extraction condensing	Circulating	5482	5.6	0.370181	0.85	0.2286	1.488	0.0869	0.0564949	0.301625	0.413625	1.82362e+07	6.10232e+06	1.48878e+06	1.73565e+06	2.82126e+06	1030.25	5500.5
650	533	427	Hebei	North	330	1999		Coal	CHP	Extraction condensing	Circulating	5482	5	0.370181	0.85	0.2286	1.488	0.0869	0.058899	0.301124	0.413625	1.82362e+07	6.10232e+06	1.48878e+06	1.73565e+06	2.82126e+06	1074.09	5491.37
185	611	428	Henan	Central	330	2009		Coal	CHP	Extraction condensing	Circulating	4686	5	0.405611	0.936018	0.2649	2.04	0.0825	0.0690264	0.0975724	0.460227	1.45181e+07	5.24965e+06	1.47469e+06	1.38177e+06	3.27628e+06	1002.13	1416.56
194	2103	429	Henan	Central	330	2011		Coal	CHP	Extraction condensing	Circulating	4397	5	0.380495	0.85	0.2286	1.89	0.0825	0.0690264	0.0975724	0.42408	1.44332e+07	4.95723e+06	1.19412e+06	1.37369e+06	2.84092e+06	996.272	1408.28
194	2103	430	Henan	Central	330	2011		Coal	CHP	Extraction condensing	Circulating	4397	5	0.380495	0.85	0.2286	1.89	0.0825	0.0690264	0.0975724	0.42408	1.44332e+07	4.95723e+06	1.19412e+06	1.37369e+06	2.84092e+06	996.272	1408.28
185	611	431	Henan	Central	330	2010		Coal	CHP	Extraction condensing	Circulating	4686	6.4	0.405611	0.949019	0.2127	2.04	0.0825	0.0857237	0.0975724	0.450894	1.41903e+07	5.24965e+06	1.18409e+06	1.35057e+06	3.2523e+06	1216.44	1384.58
214	489	432	Hubei	Central	330	1990		Coal	CHP	Extraction condensing	Once-through	4011	4.8	0.380495	0.861874	0.2318	0.24	0.0532	0.15055	0.302135	0.425184	1.31412e+07	4.51252e+06	1.10454e+06	1.25072e+06	376433	1978.4	3970.4
265	723	433	Hubei	Central	330	2010		Coal	CHP	Extraction condensing	Once-through	3729	4.8	0.376994	0.77069	0.0664	0.43	0.0532	0.111443	0.0754	0.389379	1.14511e+07	4.17311e+06	294155	1.08987e+06	544794	1276.14	863.414
713	1952	434	Hubei	Central	330	1996		Coal	Electricity	Pure condensing	Once-through	4009	6	0.375841	0.85		0.343		0.0690264	0.0975724	0.375841	1.18611e+07	4.45788e+06	0	1.12889e+06	453779	818.727	1157.31
214	489	435	Hubei	Central	330	1998		Coal	Electricity	Pure condensing	Once-through	4011	5.3	0.380495	0.85		0.26		0.105352	0.115707	0.380495	1.18596e+07	4.51252e+06	0	1.12875e+06	344144	1249.43	1372.24
265	1697	436	Hubei	Central	330	2004		Coal	Electricity	Pure condensing	Once-through	4288	5.3	0.422337	0.85		0.4		0.0502621	0.261667	0.422337	1.14949e+07	4.85472e+06	0	1.09404e+06	566016	577.758	3007.84
265	1697	437	Hubei	Central	330	2004		Coal	Electricity	Pure condensing	Once-through	4288	3.3	0.422337	0.85		0.4		0.0464899	0.276784	0.422337	1.14949e+07	4.85472e+06	0	1.09404e+06	566016	534.397	3181.61
214	489	438	Hubei	Central	330	1997		Coal	Electricity	Pure condensing	Once-through	4011	3.3	0.380495	0.85		0.26		0.117843	0.0636264	0.380495	1.18596e+07	4.51252e+06	0	1.12875e+06	344144	1397.57	754.583
234	1835	439	Hubei	Central	330	2010		Coal	Electricity	Pure condensing	Once-through	4729	5.2	0.373556	0.85		0.343		0.0857237	0.0975724	0.373556	1.43024e+07	5.34277e+06	0	1.36125e+06	535276	1226.06	1395.52
214	489	440	Hubei	Central	330	1991		Coal	Electricity	Pure condensing	Once-through	4011	5.2	0.380495	0.85		0.24		0.122445	0.250398	0.380495	1.18596e+07	4.51252e+06	0	1.12875e+06	317671	1452.15	2969.62
214	490	441	Hubei	Central	330	1991		Coal	Electricity	Pure condensing	Once-through	3563	5.9	0.380495	0.85		0.343		0.0857237	0.0975724	0.380495	1.0535e+07	4.0085e+06	0	1.00267e+06	403296	903.096	1027.92
214	490	442	Hubei	Central	330	1991		Coal	Electricity	Pure condensing	Once-through	3563	5	0.380495	0.85		0.343		0.0857237	0.0975724	0.380495	1.0535e+07	4.0085e+06	0	1.00267e+06	403296	903.096	1027.92
455	416	443	Inner Mongolia	North	330	2008		Coal	CHP	Extraction condensing	Dry	5489	4.8	0.415203	0.874448	0.3864	0.23	0.1496	0.0554522	0.036583	0.486398	1.74404e+07	6.0449e+06	2.51969e+06	1.6599e+06	793560	967.108	638.022
455	416	444	Inner Mongolia	North	330	2008		Coal	CHP	Extraction condensing	Dry	5489	8.7	0.415203	0.878947	0.5389	0.23	0.1496	0.0626989	0.070096	0.509303	1.8557e+07	6.0449e+06	3.51413e+06	1.76618e+06	942329	1163.51	1300.77
456	260	445	Inner Mongolia	North	330	2005		Coal	Electricity	Pure condensing	Dry	7280	8.7	0.362537	0.85		0.417		0.0857237	0.0975724	0.362537	2.21621e+07	8.03459e+06	0	2.1093e+06	1.0018e+06	1899.82	2162.41
456	260	446	Inner Mongolia	North	330	2006		Coal	Electricity	Pure condensing	Dry	7280	6.3	0.362537	0.85		0.417		0.0857237	0.0975724	0.362537	2.21621e+07	8.03459e+06	0	2.1093e+06	1.0018e+06	1899.82	2162.41
456	260	447	Inner Mongolia	North	330	2010		Coal	Electricity	Pure condensing	Dry	7280	6.3	0.362537	0.85		0.417		0.0857237	0.0975724	0.362537	2.21621e+07	8.03459e+06	0	2.1093e+06	1.0018e+06	1899.82	2162.41
456	260	448	Inner Mongolia	North	330	2010		Coal	Electricity	Pure condensing	Dry	7280	5.1	0.362537	0.85		0.417		0.0857237	0.0975724	0.362537	2.21621e+07	8.03459e+06	0	2.1093e+06	1.0018e+06	1899.82	2162.41
310	846	449	Jiangsu	East	330	2004		Coal	CHP	Extraction condensing	Circulating	5216	5.1	0.39391	0.85	0.2286	1.89	0.0756	0.0690264	0.194666	0.437599	1.6375e+07	5.79383e+06	1.41654e+06	1.55851e+06	3.36031e+06	1130.31	3187.67
310	846	450	Jiangsu	East	330	2005		Coal	CHP	Extraction condensing	Circulating	5216	5.3	0.39391	0.85	0.2286	1.89	0.0756	0.0690264	0.0975724	0.437599	1.6375e+07	5.79383e+06	1.41654e+06	1.55851e+06	3.36031e+06	1130.31	1597.75
306	1724	451	Jiangsu	East	330	2005		Coal	CHP	Extraction condensing	Circulating	4934	6.5	0.411037	0.88395	0.0569	1.544	0.0756	0.0497409	0.239822	0.423227	1.39533e+07	5.58024e+06	333525	1.32802e+06	2.53919e+06	694.051	3346.32
360	2017	452	Jiangsu	East	330	1987		Coal	CHP	Extraction condensing	Once-through	5716	8	0.415203	0.904067	0.1257	0.27	0.0756	0.0438882	0.208071	0.441884	1.66612e+07	6.52577e+06	853579	1.58575e+06	573826	731.231	3466.72
308	803	453	Jiangsu	East	330	2011		Coal	CHP	Extraction condensing	Circulating	5732	6.48148	0.386478	0.85	0.638	2.08	0.0756	0.0690264	0.0975724	0.490705	2.18499e+07	6.46914e+06	4.34454e+06	2.07959e+06	4.26289e+06	1508.22	2131.95
308	803	454	Jiangsu	East	330	2008		Coal	CHP	Extraction condensing	Circulating	5732	6.8323	0.386478	0.85	0.854	2.08	0.0756	0.0690264	0.0975724	0.516122	2.35804e+07	6.46914e+06	5.81541e+06	2.24428e+06	4.37409e+06	1627.67	2300.79
308	643	455	Jiangsu	East	330	2005		Coal	CHP	Extraction condensing	Circulating	4913	4.9	0.386478	0.813445	0.0426	1.68	0.0756	0.0635764	0.169506	0.394948	1.46527e+07	5.54481e+06	248641	1.39458e+06	2.74256e+06	931.566	2483.72
308	643	456	Jiangsu	East	330	2006		Coal	CHP	Extraction condensing	Circulating	4913	4.9	0.386478	0.813445	0.0474	1.68	0.0756	0.0367251	0.0626542	0.395882	1.46871e+07	5.54481e+06	276657	1.39786e+06	2.74468e+06	539.386	920.21
435	1104	457	Jiangsu	East	330	2009		Coal	CHP	Extraction condensing	Circulating	1530	6.7	0.360411	0.85	0.2286	1.36	0.0756	0.0690264	0.0975724	0.403673	5.20932e+06	1.70131e+06	415513	495802	718077	359.58	508.286
440	1108	458	Jiangsu	East	330	2005		Coal	CHP	Extraction condensing	Circulating	4937	6.7	0.379321	0.85	0.2286	1.89	0.0756	0.0690264	0.0975724	0.422892	1.62974e+07	5.58363e+06	1.34077e+06	1.55112e+06	3.18057e+06	1124.95	1590.18
440	1108	459	Jiangsu	East	330	2005		Coal	CHP	Extraction condensing	Circulating	4937	5.2	0.379321	0.85	0.2286	1.89	0.0756	0.0690264	0.0975724	0.422892	1.62974e+07	5.58363e+06	1.34077e+06	1.55112e+06	3.18057e+06	1124.95	1590.18
324	826	460	Jiangsu	East	330	2005		Coal	CHP	Extraction condensing	Circulating	4038	5.9	0.374695	0.85	0.2286	1.64	0.0756	0.0597158	0.134971	0.418207	1.34144e+07	4.5429e+06	1.09663e+06	1.27673e+06	2.26827e+06	801.051	1810.55
324	826	461	Jiangsu	East	330	2005		Coal	CHP	Extraction condensing	Circulating	4038	4.8	0.374695	0.85	0.2286	1.64	0.0756	0.0626607	0.114251	0.418207	1.34144e+07	4.5429e+06	1.09663e+06	1.27673e+06	2.26827e+06	840.556	1532.61
360	2017	462	Jiangsu	East	330	1983		Coal	CHP	Extraction condensing	Once-through	5716	6.4	0.415203	0.863617	0.1114	0.27	0.0756	0.0406469	0.0315379	0.437998	1.6593e+07	6.52577e+06	756474	1.57926e+06	566485	674.455	523.31
360	2017	463	Jiangsu	East	330	1980		Coal	CHP	Extraction condensing	Once-through	5716	4.8	0.415203	0.904067	0.1449	0.32	0.0756	0.0478105	0.121957	0.445705	1.68055e+07	6.52577e+06	983959	1.59947e+06	677997	803.477	2049.54
360	2017	464	Jiangsu	East	330	1986		Coal	CHP	Extraction condensing	Once-through	5716	4.2	0.415203	0.863617	0.1481	0.27	0.0756	0.0408672	0.0497462	0.445009	1.68816e+07	6.52577e+06	1.00569e+06	1.60672e+06	585326	689.903	839.795
342	2018	465	Jiangsu	East	330	1989		Coal	CHP	Extraction condensing	Once-through	6190	5.7	0.428223	0.825234	0.2833	0.34	0.0756	0.0394204	0.0360919	0.479106	1.88385e+07	6986034	2.08331e+06	1.79297e+06	852016	742.622	679.919
48	102	466	Jiangsu	East	330	1993		Coal	CHP	Extraction condensing	Once-through	5234	5.1	0.405611	0.85	0.2286	0.38	0.0756	0.180008	0.244795	0.449319	1.62511e+07	5.91331e+06	1.42143e+06	1.54671e+06	763804	2925.32	3978.18
48	102	467	Jiangsu	East	330	1993		Coal	CHP	Extraction condensing	Once-through	5234	3.9	0.405611	0.85	0.2286	0.38	0.0756	0.171761	0.301117	0.449319	1.62511e+07	5.91331e+06	1.42143e+06	1.54671e+06	763804	2791.29	4893.47
48	102	468	Jiangsu	East	330	1994		Coal	CHP	Extraction condensing	Once-through	5234	3.9	0.405611	0.85	0.2286	0.38	0.0756	0.178932	1.4573	0.449319	1.62511e+07	5.91331e+06	1.42143e+06	1.54671e+06	763804	2907.84	23682.7
48	102	469	Jiangsu	East	330	1994		Coal	CHP	Extraction condensing	Once-through	5234	3.9	0.405611	0.85	0.2286	0.38	0.0756	0.193993	1.63018	0.449319	1.62511e+07	5.91331e+06	1.42143e+06	1.54671e+06	763804	3152.59	26492.2
322	1555	470	Jiangsu	East	330	2005		Coal	CHP	Extraction condensing	Once-through	5004	7.3	0.388924	0.847759	0.0948	0.15	0.0756	0.0463097	0.0245221	0.408048	1.52009e+07	5.65346e+06	563562	1.44676e+06	290303	703.95	372.759
322	1555	471	Jiangsu	East	330	2005		Coal	CHP	Extraction condensing	Once-through	5004	5	0.388924	0.847759	0.1474	0.15	0.0756	0.0472745	0.030357	0.417986	1.55698e+07	5.65346e+06	876256	1.48187e+06	313943	736.053	472.651
360	408	472	Jiangsu	East	330	2004		Coal	CHP	Extraction condensing	Once-through	3924	4.9	0.381677	0.904067	0.1057	0.32	0.0756	0.0441081	0.109124	0.403992	1.21481e+07	4.42863e+06	492743	1.15621e+06	451626	535.83	1325.65
356	800	473	Jiangsu	East	330	2005		Coal	CHP	Extraction condensing	Circulating	4096	4.9	0.390159	0.796379	0.0224	1.376	0.0756	0.0442218	0.0658192	0.394568	1.19728e+07	4.61788e+06	108999	1.13952e+06	1.86815e+06	529.457	788.038
356	800	474	Jiangsu	East	330	2005		Coal	CHP	Extraction condensing	Circulating	4096	4.9	0.390159	0.762604	0.0629	1.408	0.0756	0.0390031	0.0734621	0.401771	1.22373e+07	4.61788e+06	306074	1.16469e+06	1.9263e+06	477.29	898.974
308	643	475	Jiangsu	East	330	2006		Coal	CHP	Extraction condensing	Circulating	4913	4.9	0.386478	0.813445	0.0493	1.68	0.0756	0.0377709	0.0402009	0.39625	1.47008e+07	5.54481e+06	287747	1.39916e+06	2.74552e+06	555.261	590.984
306	1724	476	Jiangsu	East	330	2005		Coal	CHP	Extraction condensing	Circulating	4934	5.6	0.411037	0.88395	0.0446	1.968	0.0756	0.0467087	0.0393036	0.420645	1.38717e+07	5.58024e+06	261427	1.32026e+06	3.2241e+06	647.931	545.21
360	408	477	Jiangsu	East	330	2005		Coal	CHP	Extraction condensing	Once-through	3924	4.9	0.381677	0.904067	0.0884	0.32	0.0756	0.0414016	0.0356418	0.400471	1.20589e+07	4.42863e+06	412095	1.14772e+06	445529	499.258	429.8
308	643	478	Jiangsu	East	330	2005		Coal	Electricity	Pure condensing	Circulating	4913	4.9	0.386478	0.85		1.68		0.0605445	0.171593	0.386478	1.4347e+07	5.54481e+06	0	1.36549e+06	2.72377e+06	868.634	2461.85
363	274	479	Jiangxi	East	330	2009		Coal	Electricity	Pure condensing	Once-through	4370	5.5	0.333967	0.85		0.343		0.11294	0.0975724	0.333967	1.37263e+07	4.58415e+06	0	1.30642e+06	494640	1550.25	1339.31
276	184	480	Jilin	Northeast	330	2009		Coal	CHP	Extraction condensing	Circulating	3789	5	0.423793	0.825633	0.5272	1.536	0.1112	0.0641719	0.288774	0.509375	1.2986e+07	4.28527e+06	2.3731e+06	1.23595e+06	2.18446e+06	833.336	3750.01
271	407	481	Jilin	Northeast	330	2011		Coal	CHP	Extraction condensing	Circulating	3730	5.1	0.426736	0.880533	0.5158	1.24	0.1112	0.0374606	0.0608735	0.517488	1.25021e+07	4.2274e+06	2.28563e+06	1.1899e+06	1.78048e+06	468.337	761.047
274	726	482	Jilin	Northeast	330	2006		Coal	CHP	Extraction condensing	Circulating	3617	5.1	0.406954	0.848601	0.2001	1.512	0.1112	0.0163701	0.0720988	0.445623	1.08119e+07	3.98761e+06	859829	1.02903e+06	1.90035e+06	176.992	779.526
274	726	483	Jilin	Northeast	330	2006		Coal	CHP	Extraction condensing	Circulating	3617	5	0.406954	0.842948	0.4187	1.56	0.1112	0.0167599	0.0665654	0.480265	1.1933e+07	3.98761e+06	1.79915e+06	1.13574e+06	2.0621e+06	199.996	794.329
276	184	484	Jilin	Northeast	330	2009		Coal	CHP	Extraction condensing	Circulating	3789	7.3	0.423793	0.820872	0.58	1.536	0.1112	0.0572135	0.210007	0.515294	1.32922e+07	4.28527e+06	2.61077e+06	1.2651e+06	2.21089e+06	760.493	2791.46
271	407	485	Jilin	Northeast	330	2010		Coal	CHP	Extraction condensing	Circulating	3730	7.3	0.426736	0.880533	0.5401	1.24	0.1112	0.0427492	0.0699533	0.520876	1.26244e+07	4.2274e+06	2.39331e+06	1.20154e+06	1.79245e+06	539.683	883.117
423	662	486	Liaoning	Northeast	330	2009		Coal	CHP	Extraction condensing	Circulating	4337	6	0.402951	0.881669	0.3435	1.728	0.1167	0.00972244	0.0683644	0.467907	1.42569e+07	4.93596e+06	1.76983e+06	1.35691e+06	2.67967e+06	138.612	974.664
419	419	487	Liaoning	Northeast	330	2012		Coal	CHP	Extraction condensing	Circulating	4605	6	0.390159	0.736625	0.3053	1.6	0.1167	0.0212667	0.13368	0.438385	1.56162e+07	5.20814e+06	1.67022e+06	1.48628e+06	2.62635e+06	332.104	2087.57
423	662	488	Liaoning	Northeast	330	2009		Coal	CHP	Extraction condensing	Circulating	4337	5	0.402951	0.88258	0.2813	1.664	0.1167	0.009283	0.058625	0.457539	1.38917e+07	4.93596e+06	1.44936e+06	1.32216e+06	2.55067e+06	128.957	814.401
419	419	489	Liaoning	Northeast	330	2012		Coal	CHP	Extraction condensing	Circulating	4605	5.8	0.390159	0.736625	0.3164	1.6	0.1167	0.0188222	0.137336	0.439887	1.56986e+07	5.20814e+06	1.73094e+06	1.49413e+06	2.63344e+06	295.483	2155.99
477	1431	490	Ningxia	Northwest	330	2004		Coal	CHP	Extraction condensing	Circulating	6360	6.3	0.379321	0.834098	0.099	1.008	0.1239	0.0924731	0.0872338	0.398914	1.95247e+07	7065960	748012	1.85828e+06	2.20827e+06	1805.51	1703.21
477	1430	491	Ningxia	Northwest	330	2006		Coal	CHP	Extraction condensing	Circulating	6134	6.3	0.381677	0.834506	0.1622	1.272	0.1239	0.176979	0.202912	0.41295	1.92045e+07	6.78931e+06	1.18198e+06	1.8278e+06	2.72126e+06	3398.79	3896.82
477	1431	492	Ningxia	Northwest	330	2002		Coal	CHP	Extraction condensing	Circulating	6360	8.6	0.379321	0.834506	0.0604	1.008	0.1239	0.091359	0.0681889	0.391484	1.91748e+07	7065960	456363	1.82498e+06	2.17213e+06	1751.79	1307.51
477	1431	493	Ningxia	Northwest	330	2003		Coal	CHP	Extraction condensing	Circulating	6360	8.6	0.379321	0.832675	0.0674	1.008	0.1239	0.264978	0.478692	0.392826	1.92395e+07	7065960	509253	1.83114e+06	2.17869e+06	5098.05	9209.79
477	1431	494	Ningxia	Northwest	330	2003		Coal	CHP	Extraction condensing	Circulating	6360	8	0.379321	0.834098	0.1234	1.008	0.1239	0.0982295	0.154434	0.403486	1.97457e+07	7065960	932371	1.87932e+06	2.23111e+06	1939.61	3049.42
474	1032	495	Ningxia	Northwest	330	2010		Coal	CHP	Extraction condensing	Dry	6478	6.48148	0.367964	0.824835	0.179	0.41	0.1239	0.0973042	0.0704422	0.401749	2.10193e+07	7.11983e+06	1.37756e+06	2.00054e+06	1.04715e+06	2045.27	1480.65
474	1032	496	Ningxia	Northwest	330	2010		Coal	CHP	Extraction condensing	Dry	6478	6.48148	0.367964	0.825234	0.2317	0.41	0.1239	0.0950386	0.094637	0.410782	2.151e+07	7.11983e+06	1.78313e+06	2.04723e+06	1.0974e+06	2044.28	2035.64
478	2046	497	Ningxia	Northwest	330	2004		Coal	Electricity	Pure condensing	Circulating	6253	6.48148	0.378154	0.85		1.488		0.0639475	0.172781	0.378154	1.84959e+07	6.99428e+06	0	1.76036e+06	3.07047e+06	1182.76	3195.73
478	2046	498	Ningxia	Northwest	330	2005		Coal	Electricity	Pure condensing	Circulating	6253	7.48503	0.378154	0.85		1.488		0.059439	0.141154	0.378154	1.84959e+07	6.99428e+06	0	1.76036e+06	3.07047e+06	1099.37	2610.77
37	175	499	Shaanxi	Northwest	330	2009		Coal	CHP	Extraction condensing	Circulating	5368	7.48503	0.396452	0.837164	0.2092	1.504	0.0896	0.027717	0.0320016	0.436177	1.69393e+07	6.08383e+06	1.33411e+06	1.61222e+06	2.78378e+06	469.507	542.086
37	175	500	Shaanxi	Northwest	330	2009		Coal	CHP	Extraction condensing	Circulating	5368	6.4	0.396452	0.837164	0.1527	1.488	0.0896	0.0258568	0.0327973	0.426172	1.65089e+07	6.08383e+06	973796	1.57125e+06	2.72315e+06	426.868	541.448
697	1599	501	Shandong	East	330	1994		Coal	CHP	Extraction condensing	Circulating	5713	6.4	0.399026	0.854117	0.087	2.176	0.1022	0.0545706	0.163712	0.416801	1.67649e+07	6.41376e+06	590473	1.59561e+06	4.16274e+06	914.868	2744.6
697	1599	502	Shandong	East	330	1993		Coal	CHP	Extraction condensing	Circulating	5713	6.4	0.399026	0.854117	0.2094	2.176	0.1022	0.0521202	0.102196	0.439579	1.77375e+07	6.41376e+06	1.42121e+06	1.68818e+06	4.24764e+06	924.481	1812.71
284	724	503	Shandong	East	330	1990		Coal	CHP	Extraction condensing	Circulating	5570	4.8	0.405611	0.884179	0.4874	1.6	0.1022	0.0475714	0.218067	0.493061	1.91297e+07	6.27968e+06	3.2252e+06	1.82069e+06	3.27058e+06	910.029	4171.57
502	634	504	Shandong	East	330	1991		Coal	CHP	Extraction condensing	Circulating	5685	4.6	0.387697	0.843156	0.1931	1.688	0.1022	0.0611887	0.0330097	0.42484	1.80611e+07	6.40258e+06	1.30415e+06	1.71899e+06	3.30006e+06	1105.14	596.193
534	1005	505	Shandong	East	330	2006		Coal	CHP	Extraction condensing	Circulating	5104	7.2	0.375841	0.85	0.2286	1.89	0.1022	0.0690264	0.0975724	0.419369	1.69251e+07	5.74825e+06	1.38613e+06	1.61086e+06	3.32503e+06	1168.28	1651.42
513	542	506	Shandong	East	330	2001		Coal	CHP	Extraction condensing	Circulating	5530	7.2	0.376994	0.85	0.2286	2.184	0.1022	0.0505925	0.242121	0.420537	1.83219e+07	6241158	1.50182e+06	1.7438e+06	4.13907e+06	926.952	4436.13
513	543	507	Shandong	East	330	2006		Coal	CHP	Extraction condensing	Circulating	6006	4.2	0.386478	0.898597	0.2461	1.072	0.1022	0.0505792	0.12496	0.435495	1.95299e+07	6.79264e+06	1.75596e+06	1.85877e+06	2.30414e+06	987.805	2440.46
534	1005	508	Shandong	East	330	2006		Coal	CHP	Extraction condensing	Circulating	5104	4.2	0.375841	0.85	0.2286	1.89	0.1022	0.0752048	0.194666	0.419369	1.69251e+07	5.74825e+06	1.38613e+06	1.61086e+06	3.32503e+06	1272.85	3294.75
513	543	509	Shandong	East	330	2006		Coal	CHP	Extraction condensing	Circulating	6006	4.8	0.386478	0.901443	0.1358	1.08	0.1022	0.0449512	0.0273037	0.414811	1.86506e+07	6.79264e+06	968950	1.77509e+06	2.23957e+06	838.369	509.232
284	724	510	Shandong	East	330	1987		Coal	CHP	Extraction condensing	Circulating	5570	4.8	0.405611	0.882124	0.303	1.584	0.1022	0.0481974	0.148902	0.463881	1.7755e+07	6.27968e+06	2.005e+06	1.68985e+06	3.11646e+06	855.743	2643.76
849	2113	511	Shandong	East	330	2012		Coal	CHP	Extraction condensing	Circulating	6164	4.6	0.374695	0.85	0.2286	1.89	0.1022	0.0857237	0.0975724	0.418207	2.00862e+07	6.78827e+06	1.674e+06	1.91172e+06	4.01557e+06	1721.86	1959.86
849	2113	512	Shandong	East	330	2013		Coal	CHP	Extraction condensing	Circulating	6164	5.6	0.374695	0.85	0.2286	1.89	0.1022	0.0857237	0.0975724	0.418207	2.00862e+07	6.78827e+06	1.674e+06	1.91172e+06	4.01557e+06	1721.86	1959.86
513	542	513	Shandong	East	330	2002		Coal	CHP	Extraction condensing	Circulating	5530	5	0.376994	0.85	0.2286	2.232	0.1022	0.0485029	0.232121	0.420537	1.83219e+07	6241158	1.50182e+06	1.7438e+06	4.22666e+06	888.666	4252.9
592	1417	514	Shandong	East	330	1996		Coal	Electricity	Pure condensing	Circulating	5850	6.5	0.384063	0.85		1.89		0.0690264	0.0975724	0.384063	1.69193e+07	6498063	0	1.61031e+06	3648645	1167.88	1650.85
592	1417	515	Shandong	East	330	1997		Coal	Electricity	Pure condensing	Circulating	5850	4.2	0.384063	0.85		1.89		0.0690264	0.0975724	0.384063	1.69193e+07	6498063	0	1.61031e+06	3648645	1167.88	1650.85
519	771	516	Shandong	East	330	2007		Coal	Electricity	Pure condensing	Circulating	5574	4.2	0.382866	0.85		1.89		0.0752048	0.0975724	0.382866	1.65173e+07	6.32393e+06	0	1.57205e+06	3.4765e+06	1242.18	1611.64
519	771	517	Shandong	East	330	2006		Coal	Electricity	Pure condensing	Circulating	5574	5.5	0.382866	0.85		1.89		0.0857237	0.0975724	0.382866	1.65173e+07	6.32393e+06	0	1.57205e+06	3.4765e+06	1415.93	1611.64
527	951	518	Shandong	East	330	2009		Coal	Electricity	Pure condensing	Circulating	5533	5.5	0.384063	0.85		1.89		0.0857237	0.0975724	0.384063	1.62078e+07	6.22482e+06	0	1.5426e+06	3.45093e+06	1389.4	1581.44
527	951	519	Shandong	East	330	2009		Coal	Electricity	Pure condensing	Circulating	5533	5.5	0.384063	0.85		1.89		0.11294	0.0975724	0.384063	1.62078e+07	6.22482e+06	0	1.5426e+06	3.45093e+06	1830.51	1581.44
609	427	520	Shanxi	North	330	2009		Coal	CHP	Extraction condensing	Dry	4827	5	0.382866	0.876017	0.3919	0.47	0.1156	0.0679608	0.0319816	0.454982	1.65696e+07	5.36174e+06	2.24734e+06	1.57703e+06	1.00846e+06	1126.08	529.922
670	1487	521	Shanxi	North	330	2014		Coal	CHP	Extraction condensing	Dry	4804	6.5	0.399026	0.85	0.3497	0.81	0.1156	0.0857237	0.0975724	0.46262	1.54207e+07	5.21634e+06	1.99579e+06	1.46768e+06	1.51482e+06	1321.92	1504.63
670	1487	522	Shanxi	North	330	2014		Coal	CHP	Extraction condensing	Dry	4804	6.5	0.399026	0.85	0.5791	0.81	0.1156	0.0857237	0.0975724	0.49542	1.69609e+07	5.21634e+06	3.30501e+06	1.61427e+06	1.66617e+06	1453.95	1654.92
609	427	523	Shanxi	North	330	2009		Coal	CHP	Extraction condensing	Dry	4827	6.4	0.382866	0.872884	0.0464	0.47	0.1156	0.0719434	0.0319299	0.39264	1.4309e+07	5.36174e+06	266080	1.36188e+06	779427	1029.44	456.886
656	23	524	Sichuan	Southwest	330	1990		Coal	Electricity	Pure condensing	Circulating	3789	6	0.369069	0.85		1.89		0.0857237	0.0975724	0.369069	1.10012e+07	4.0602e+06	0	1.04705e+06	2.3632e+06	943.063	1073.41
656	23	525	Sichuan	Southwest	330	1991		Coal	Electricity	Pure condensing	Circulating	3789	6	0.369069	0.85		1.89		0.0857237	0.0975724	0.369069	1.10012e+07	4.0602e+06	0	1.04705e+06	2.3632e+06	943.063	1073.41
688	1531	526	Tianjin	North	330	2009		Coal	CHP	Extraction condensing	Circulating	5513	6.4	0.392652	0.882808	0.173	1.4	0.0646	0.02948	0.0399114	0.427673	1.72963e+07	6.28747e+06	1.13305e+06	1.64619e+06	2.6202e+06	509.895	690.319
688	1531	527	Tianjin	North	330	2009		Coal	CHP	Extraction condensing	Circulating	5513	5.3	0.392652	0.882808	0.1756	1.4	0.0646	0.0286165	0.0492639	0.428161	1.73156e+07	6.28747e+06	1.15008e+06	1.64803e+06	2.6213e+06	495.512	853.033
691	1530	528	Tianjin	North	330	2009		Coal	CHP	Extraction condensing	Circulating	3751	4.5	0.272506	0.85	0.1103	1.79	0.0646	0.0690264	0.0975724	0.292229	1.63913e+07	4.30913e+06	491518	1.56005e+06	2.24747e+06	1131.43	1599.33
691	1530	529	Tianjin	North	330	2009		Coal	CHP	Extraction condensing	Circulating	3751	4.7	0.272506	0.85	0.2555	1.79	0.0646	0.0690264	0.0975724	0.316228	1.71525e+07	4.30913e+06	1.13856e+06	1.6325e+06	2.28927e+06	1183.97	1673.61
724	618	530	Xinjiang	Northwest	330	2011		Coal	CHP	Extraction condensing	Dry	5054	4.7	0.379321	0.792132	0.2286	0.37	0.1089	0.0424563	0.150063	0.420052	1.65009e+07	5.60187e+06	1.37255e+06	1.57049e+06	766564	700.567	2476.18
724	618	531	Xinjiang	Northwest	330	2011		Coal	CHP	Extraction condensing	Dry	5054	5.3	0.379321	0.792132	0.2551	0.37	0.1089	0.0424563	0.150063	0.424259	1.67018e+07	5.60187e+06	1.53166e+06	1.5896e+06	783891	709.095	2506.32
700	617	532	Xinjiang	Northwest	330	2009		Coal	CHP	Extraction condensing	Circulating	5688	4.9	0.408306	0.85	0.2286	1.89	0.1089	0.11294	0.0975724	0.452009	1.7672e+07	6.47354e+06	1.54473e+06	1.68195e+06	3.71583e+06	1995.87	1724.29
700	617	533	Xinjiang	Northwest	330	2009		Coal	CHP	Extraction condensing	Circulating	5688	5.84615	0.408306	0.85	0.2286	1.89	0.1089	0.11294	0.0975724	0.452009	1.7672e+07	6.47354e+06	1.54473e+06	1.68195e+06	3.71583e+06	1995.87	1724.29
700	619	534	Xinjiang	Northwest	330	2009		Coal	CHP	Extraction condensing	Circulating	5639	5.84615	0.422337	0.863398	0.2961	1.424	0.1089	0.024929	0.219262	0.478138	1.74933e+07	6.41777e+06	1.98361e+06	1.66494e+06	2.86589e+06	436.091	3835.62
700	619	535	Xinjiang	Northwest	330	2009		Coal	CHP	Extraction condensing	Circulating	5639	4.5	0.422337	0.866025	0.4732	1.424	0.1089	0.0579889	0.201435	0.505528	1.88563e+07	6.41777e+06	3.17003e+06	1.79467e+06	2.9951e+06	1093.46	3798.32
649	1734	536	Xinjiang	Northwest	330	2013		Coal	Electricity	Pure condensing	Dry	6898	5.3	0.378138	0.85		0.417		0.0857237	0.0975724	0.378138	2.03603e+07	7.69898e+06	0	1.93781e+06	949234	1745.36	1986.6
649	1734	537	Xinjiang	Northwest	330	2013		Coal	Electricity	Pure condensing	Dry	6898	6.4	0.378138	0.85		0.417		0.0857237	0.0975724	0.378138	2.03603e+07	7.69898e+06	0	1.93781e+06	949234	1745.36	1986.6
702	1729	538	Xinjiang	Northwest	330	2011		Coal	Electricity	Pure condensing	Dry	5286	5	0.384063	0.85		0.417		0.11294	0.0975724	0.384063	1.50592e+07	5.78367e+06	0	1.43327e+06	727406	1700.78	1469.36
702	1729	539	Xinjiang	Northwest	330	2010		Coal	Electricity	Pure condensing	Circulating	5286	5.3	0.384063	0.85		1.89		0.11294	0.0975724	0.384063	1.50592e+07	5.78367e+06	0	1.43327e+06	3.29688e+06	1700.78	1469.36
287	773	540	Zhejiang	East	330	1995		Coal	CHP	Extraction condensing	Once-through	4955	5.3	0.379321	0.919701	0.0045	0.38	0.049	0.0199011	0.0629016	0.380322	1.46784e+07	5.55689e+06	26489.4	1.39703e+06	622655	292.116	923.294
287	773	541	Zhejiang	East	330	1995		Coal	CHP	Extraction condensing	Once-through	4955	5.3	0.379321	0.919731	0.0067	0.38	0.049	0.018757	0.0245925	0.38081	1.46925e+07	5.55689e+06	39439.8	1.39837e+06	623290	275.586	361.324
812	1620	542	Zhejiang	East	330	2005		Coal	CHP	Extraction condensing	Once-through	5163	7.1	0.381677	0.922871	0.0126	0.28	0.049	0.0461803	0.19333	0.384483	1.52541e+07	5.79016e+06	77283.9	1.45182e+06	480848	704.436	2949.07
824	1978	543	Zhejiang	East	330	2005		Coal	CHP	Extraction condensing	Circulating	5069	7.1	0.375841	0.864928	0.0724	2.192	0.049	0.0563599	0.0397705	0.390758	1.56455e+07	5.69076e+06	435991	1.48907e+06	3.68808e+06	881.778	622.23
812	1620	544	Zhejiang	East	330	2005		Coal	CHP	Extraction condensing	Once-through	5163	7.1	0.381677	0.924369	0.0017	0.28	0.049	0.0452433	0.0304247	0.382058	1.51816e+07	5.79016e+06	10427.2	1.44492e+06	477572	686.865	461.896
824	1978	545	Zhejiang	East	330	2003		Coal	CHP	Extraction condensing	Circulating	5069	7.1	0.375841	0.861874	0.0655	2.192	0.049	0.0565375	0.0790025	0.389338	1.55991e+07	5.69076e+06	394439	1.48466e+06	3.68604e+06	881.933	1232.36
824	1978	546	Zhejiang	East	330	2006		Coal	CHP	Extraction condensing	Circulating	5069	6.05064	0.375841	0.859272	0.0378	2.192	0.049	0.058732	0.165147	0.383704	1.54063e+07	5.69076e+06	227631	1.46631e+06	3.67787e+06	904.844	2544.31
824	1978	547	Zhejiang	East	330	2002		Coal	CHP	Extraction condensing	Circulating	5069	6.05064	0.375841	0.850079	0.0622	2.192	0.049	0.0593633	0.204036	0.388534	1.5582e+07	5.69076e+06	374567	1.48303e+06	3.68507e+06	925.002	3179.3
790	1478	548	Zhejiang	East	330	1997		Coal	Electricity	Pure condensing	Once-through	5025	11.7	0.386478	0.85		0.38		0.0235125	0.11792	0.386478	1.44578e+07	5.58764e+06	0	1.37604e+06	630135	339.94	1704.87
793	1626	549	Zhejiang	East	330	2001		Coal	Electricity	Pure condensing	Once-through	4793	7.9	0.379321	0.85		0.343		0.044906	0.152549	0.379321	1.41106e+07	5.35244e+06	0	1.34299e+06	542520	633.649	2152.55
793	1626	550	Zhejiang	East	330	2001		Coal	Electricity	Pure condensing	Once-through	4793	5.3	0.379321	0.85		0.343		0.0471788	0.0287556	0.379321	1.41106e+07	5.35244e+06	0	1.34299e+06	542520	665.72	405.758
790	1478	551	Zhejiang	East	330	1997		Coal	Electricity	Pure condensing	Once-through	5025	7.9	0.386478	0.85		0.38		0.0288134	0.111406	0.386478	1.44578e+07	5.58764e+06	0	1.37604e+06	630135	416.58	1610.69
679	1385	552	Tianjin	North	328.5	1991		Coal	Electricity	Pure condensing	Circulating	5261	9.3	0.364688	0.85		0.296		0.00676766	0.0891378	0.364688	1.54736e+07	5.64304e+06	0	1.47271e+06	511559	104.72	1379.28
679	1385	553	Tianjin	North	328.5	1978		Coal	Electricity	Pure condensing	Circulating	5261	9.3	0.364688	0.85		0.288		0.00623751	0.054795	0.364688	1.54736e+07	5.64304e+06	0	1.47271e+06	497733	96.5168	847.876
679	1385	554	Tianjin	North	328.5	1979		Coal	Electricity	Pure condensing	Circulating	5261	9.3	0.364688	0.85		0.304		0.0115504	0.190685	0.364688	1.54736e+07	5.64304e+06	0	1.47271e+06	525385	178.727	2950.58
679	1385	555	Tianjin	North	328.5	1992		Coal	Electricity	Pure condensing	Circulating	5261	9.3	0.364688	0.85		0.304		0.00835495	0.139457	0.364688	1.54736e+07	5.64304e+06	0	1.47271e+06	525385	129.281	2157.9
101	320	556	Gansu	Northwest	325	2005		Coal	CHP	Extraction condensing	Circulating	4190	4.8	0.370181	0.85	0.2286	1.536	0.1079	0.0538641	0.104869	0.413625	1.39258e+07	4.66699e+06	1.12067e+06	1.3254e+06	2.21257e+06	750.099	1460.38
101	320	557	Gansu	Northwest	325	2006		Coal	CHP	Extraction condensing	Circulating	4190	4.8	0.370181	0.85	0.2286	1.536	0.1079	0.0502134	0.0495345	0.413625	1.39258e+07	4.66699e+06	1.12067e+06	1.3254e+06	2.21257e+06	699.26	689.805
637	1422	558	Shanghai	East	325	1988		Coal	Electricity	Pure condensing	Once-through	4559	4.3	0.428223	0.85		0.343		0.0857237	0.0975724	0.428223	1.19206e+07	5.10467e+06	0	1.13455e+06	508215	1021.88	1163.12
637	1422	559	Shanghai	East	325	1989		Coal	Electricity	Pure condensing	Once-through	4559	4.3	0.428223	0.85		0.343		0.0857237	0.0975724	0.428223	1.19206e+07	5.10467e+06	0	1.13455e+06	508215	1021.88	1163.12
3	10	560	Anhui	East	320	2005		Coal	CHP	Extraction condensing	Once-through	5317	6.4	0.380495	0.885784	0.0597	0.42	0.085	0.0272457	0.0759009	0.393129	1.58024e+07	5.85568e+06	365673	1.50401e+06	745687	430.548	1199.42
28	1571	561	Anhui	East	320	1999		Coal	Electricity	Pure condensing	Circulating	2045	6.4	0.362537	0.85		1.89		0.0690264	0.0975724	0.362537	6.18629e+06	2.24276e+06	0	588786	1236816	427.017	603.611
6	132	562	Anhui	East	320	2005		Coal	Electricity	Pure condensing	Once-through	5644	6.4	0.380495	0.85		0.4		0.0424211	0.0985475	0.380495	1.61994e+07	6.16379e+06	0	1.54179e+06	722432	687.195	1596.41
6	132	563	Anhui	East	320	2005		Coal	Electricity	Pure condensing	Once-through	5644	6.4	0.380495	0.85		0.4		0.0422174	0.0746923	0.380495	1.61994e+07	6.16379e+06	0	1.54179e+06	722432	683.896	1209.97
3	10	564	Anhui	East	320	2005		Coal	Electricity	Pure condensing	Once-through	5317	5.2	0.380495	0.85		0.42		0.0265997	0.0629993	0.380495	1.53896e+07	5.85568e+06	0	1.46472e+06	714605	409.359	969.534
15	703	565	Anhui	East	320	2000		Coal	Electricity	Pure condensing	Circulating	4767	5.2	0.423793	0.85		1.89		0.0690264	0.0975724	0.423793	1.23751e+07	5.24446e+06	0	1.17781e+06	2.88308e+06	854.205	1207.46
15	703	566	Anhui	East	320	2000		Coal	Electricity	Pure condensing	Circulating	4767	3.8	0.423793	0.85		1.89		0.0690264	0.0975724	0.423793	1.23751e+07	5.24446e+06	0	1.17781e+06	2.88308e+06	854.205	1207.46
17	714	567	Anhui	East	320	1986		Coal	Electricity	Pure condensing	Once-through	4571	4.4	0.375841	0.85		1.87		0.0218848	0.160805	0.375841	1.3142e+07	4.93931e+06	0	1.2508e+06	2.73529e+06	287.61	2113.3
17	714	568	Anhui	East	320	1986		Coal	Electricity	Pure condensing	Once-through	4571	6.8	0.375841	0.85		1.87		0.0213892	0.157538	0.375841	1.3142e+07	4.93931e+06	0	1.2508e+06	2.73529e+06	281.097	2070.37
24	1572	569	Anhui	East	320	2005		Coal	Electricity	Pure condensing	Circulating	3464	6.8	0.355202	0.85		1.89		0.11294	0.0975724	0.355202	1.0538e+07	3.74312e+06	0	1.00296e+06	2.09503e+06	1190.16	1028.22
641	1063	570	Guangdong	South	320	2002		Coal	Electricity	Pure condensing	Once-through	5042	6.9	0.366866	0.85		0.343		0.00662159	0.0450268	0.366866	1.493e+07	5.47731e+06	0	1.42098e+06	553410	98.8604	672.251
641	1063	571	Guangdong	South	320	2003		Coal	Electricity	Pure condensing	Once-through	5042	6.3	0.366866	0.85		0.343		0.0172161	0.0493219	0.366866	1.493e+07	5.47731e+06	0	1.42098e+06	553410	257.037	736.377
135	389	572	Guangdong	South	320	1997		Coal	Electricity	Pure condensing	Once-through	4494	6.3	0.366866	0.85		0.23		0.0143476	0.0269455	0.366866	1.32932e+07	4.87682e+06	0	1.26519e+06	330758	190.726	358.192
442	440	573	Guangxi	South	320	2005		Coal	CHP	Extraction condensing	Once-through	4489	6.9	0.362537	0.85	0.2286	0.41	0.0287	0.0425609	0.205109	0.405843	1.46708e+07	4.81451e+06	1.18217e+06	1.39631e+06	622885	624.403	3009.12
442	440	574	Guangxi	South	320	2004		Coal	CHP	Extraction condensing	Once-through	4489	4.8	0.362537	0.85	0.2286	0.42	0.0287	0.0377313	0.196968	0.405843	1.46708e+07	4.81451e+06	1.18217e+06	1.39631e+06	637250	553.549	2889.68
480	1220	575	Hebei	North	320	1995		Coal	CHP	Extraction condensing	Once-through	5230	5.2	0.371299	0.889705	0.1396	0.2	0.0869	0.0364487	0.166793	0.399838	1.61498e+07	5.64539e+06	841084	1.53707e+06	407810	588.639	2693.66
480	1220	576	Hebei	North	320	1996		Coal	CHP	Extraction condensing	Once-through	5230	5.2	0.371299	0.913983	0.1863	0.2	0.0869	0.0346143	0.234936	0.409481	1.64325e+07	5.64539e+06	1.12245e+06	1.56398e+06	432261	568.8	3860.58
480	1218	577	Hebei	North	320	1995		Coal	Electricity	Pure condensing	Once-through	5641	5	0.372424	0.85		0.343		0.0752048	0.0975724	0.372424	1.62625e+07	6.05654e+06	0	1.5478e+06	619156	1223.02	1586.77
480	1218	578	Hebei	North	320	1996		Coal	Electricity	Pure condensing	Once-through	5641	3.8	0.372424	0.85		0.343		0.0752048	0.0975724	0.372424	1.62625e+07	6.05654e+06	0	1.5478e+06	619156	1223.02	1586.77
181	174	579	Henan	Central	320	1998		Coal	Electricity	Pure condensing	Circulating	4304	4.4	0.404276	0.85		1.488	0.0825	0.0446503	0.183854	0.404276	1.17984e+07	4.7698e+06	0	1.12292e+06	2.04939e+06	526.8	2169.18
181	174	580	Henan	Central	320	1998		Coal	Electricity	Pure condensing	Circulating	4304	4.5	0.404276	0.85		1.488		0.0480865	0.200676	0.404276	1.17984e+07	4.7698e+06	0	1.12292e+06	2.04939e+06	567.342	2367.65
189	1310	581	Henan	Central	320	1994		Coal	Electricity	Pure condensing	Circulating	3499	4.5	0.376994	0.85		1.872		0.101576	0.232576	0.376994	1.02644e+07	3.86961e+06	0	976923	2.09604e+06	1042.61	2387.26
189	1310	582	Henan	Central	320	1996		Coal	Electricity	Pure condensing	Circulating	3499	5.3	0.376994	0.85		1.872		0.0898257	0.240806	0.376994	1.02644e+07	3.86961e+06	0	976923	2.09604e+06	922.006	2471.73
36	608	583	Inner Mongolia	North	320	2005		Coal	CHP	Extraction condensing	Circulating	5288	4	0.432746	0.839427	0.2712	1.776	0.1496	0.0976864	0.171714	0.48263	1.50879e+07	5.67754e+06	1.65209e+06	1.436e+06	3.25243e+06	1473.88	2590.81
36	608	584	Inner Mongolia	North	320	2005		Coal	CHP	Extraction condensing	Circulating	5288	6.8	0.432746	0.839427	0.4472	1.776	0.1496	0.120823	0.122157	0.508938	1.63651e+07	5.67754e+06	2.72424e+06	1.55757e+06	3.41282e+06	1977.28	1999.12
668	627	585	Jiangsu	East	320	1999		Coal	Electricity	Pure condensing	Circulating	5191	6.8	0.412416	0.85		1.89		0.0857237	0.0975724	0.412416	1.37895e+07	5.68701e+06	0	1.31243e+06	3.13952e+06	1182.09	1345.47
668	627	586	Jiangsu	East	320	2000		Coal	Electricity	Pure condensing	Circulating	5191	5.7	0.412416	0.85		1.89		0.0857237	0.0975724	0.412416	1.37895e+07	5.68701e+06	0	1.31243e+06	3.13952e+06	1182.09	1345.47
434	639	587	Jiangsu	East	320	1994		Coal	Electricity	Pure condensing	Circulating	4928	5.7	0.384063	0.85		1.89		0.0857237	0.0975724	0.384063	1.40425e+07	5.3932e+06	0	1.33651e+06	2.98045e+06	1203.78	1370.16
434	639	588	Jiangsu	East	320	1994		Coal	Electricity	Pure condensing	Circulating	4928	5.3	0.384063	0.85		1.89		0.0857237	0.0975724	0.384063	1.40425e+07	5.3932e+06	0	1.33651e+06	2.98045e+06	1203.78	1370.16
738	661	589	Liaoning	Northeast	320	1996		Coal	Electricity	Pure condensing	Once-through	4276	6.2	0.402951	0.85		0.343		0.0690264	0.0975724	0.402951	1.16135e+07	4.67965e+06	0	1.10532e+06	469334	801.635	1133.15
738	661	590	Liaoning	Northeast	320	1996		Coal	Electricity	Pure condensing	Once-through	4276	6.2	0.402951	0.85		0.343		0.0857237	0.0975724	0.402951	1.16135e+07	4.67965e+06	0	1.10532e+06	469334	995.549	1133.15
502	634	591	Shandong	East	320	1994		Coal	CHP	Extraction condensing	Circulating	5685	4	0.387697	0.85	0.2286	1.6912	0.1022	0.0689764	0.0975724	0.431349	1.77753e+07	6.20857e+06	1.49713e+06	1.69178e+06	3.22964e+06	1226.08	1734.38
502	634	592	Shandong	East	320	1991		Coal	CHP	Extraction condensing	Circulating	5685	5	0.387697	0.857117	0.1291	1.688	0.1022	0.0674467	0.0975724	0.413597	1.70004e+07	6.20857e+06	845491	1.61803e+06	3.15722e+06	1146.62	1658.77
696	659	593	Shandong	East	320	1998		Coal	Electricity	Pure condensing	Once-through	5437	4.3	0.373556	0.85		0.11		0.0347173	0.348958	0.373556	1.58784e+07	5.93146e+06	0	1.51124e+06	191382	551.254	5540.88
696	659	594	Shandong	East	320	1998		Coal	Electricity	Pure condensing	Once-through	5437	4.9	0.373556	0.85		0.11		0.0341958	0.273703	0.373556	1.58784e+07	5.93146e+06	0	1.51124e+06	191382	542.974	4345.96
635	1582	595	Shanghai	East	320	1997		Coal	CHP	Extraction condensing	Once-through	3031	4.9	0.365774	0.892028	0.0584	0.65	0.0246	0.0148381	0.288814	0.378081	9.16374e+06	3.26824e+06	203916	872168	635464	135.973	2646.61
635	1582	596	Shanghai	East	320	1995		Coal	CHP	Extraction condensing	Once-through	3031	5	0.365774	0.892028	0.0602	0.65	0.0246	0.0260824	0.325528	0.378451	9.17079e+06	3.26824e+06	210201	872838	635619	239.197	2985.35
635	1582	597	Shanghai	East	320	1996		Coal	CHP	Extraction condensing	Once-through	3031	5	0.365774	0.892028	0.0861	0.65	0.0246	0.0223824	0.164844	0.38372	9.27217e+06	3.26824e+06	300636	882487	637844	207.533	1528.46
635	1582	598	Shanghai	East	320	1995		Coal	CHP	Extraction condensing	Once-through	3031	5.8	0.365774	0.892028	0.0973	0.65	0.0246	0.00726797	0.0239478	0.385965	9.31601e+06	3.26824e+06	339744	886660	638806	67.7085	223.098
637	1422	599	Shanghai	East	320	1988		Coal	Electricity	Pure condensing	Once-through	4559	6.2	0.428223	0.85		0.343		0.0857237	0.0975724	0.428223	1.17372e+07	5.02613e+06	0	1.1171e+06	500396	1006.16	1145.22
261	197	600	Hunan	Central	310	2003		Coal	Electricity	Pure condensing	Once-through	3457	5	0.374695	0.85		0.2		0.0525082	0.0349161	0.374695	9.64773e+06	3.61496e+06	0	918232	214334	506.585	336.861
261	197	601	Hunan	Central	310	2003		Coal	Electricity	Pure condensing	Once-through	3457	6.3	0.374695	0.85		0.2		0.0565319	0.148708	0.374695	9.64773e+06	3.61496e+06	0	918232	214334	545.405	1434.7
342	2018	602	Jiangsu	East	310	1997		Coal	CHP	Extraction condensing	Once-through	6190	6.3	0.428223	0.838191	0.6139	0.34	0.0756	0.0445719	0.140569	0.526104	2.03848e+07	6562638	4.24085e+06	1.94014e+06	973034	908.59	2865.46
830	629	603	Beijing	North	306.9	2012		Natural gas	CHP	NGCC	Circulating	5285	1.5	0.608416	0.92	0.2286	0.795	0.0178	0.00181612	0.0426416	0.649335	1.09041e+07	5.75149e+06	1.33481e+06	606230	1.31322e+06	19.8032	464.969
830	629	604	Beijing	North	306.9	2012		Natural gas	CHP	NGCC	Circulating	5285	1.5	0.608416	0.92	0.2286	0.795	0.0178	0.00181612	0.0426416	0.649335	1.09041e+07	5.75149e+06	1.33481e+06	606230	1.31322e+06	19.8032	464.969
830	629	605	Beijing	North	306.9	2012		Natural gas	CHP	NGCC	Circulating	5285	1.5	0.608416	0.92	0.2286	0.795	0.0178	0.00181612	0.0426416	0.649335	1.09041e+07	5.75149e+06	1.33481e+06	606230	1.31322e+06	19.8032	464.969
132	358	606	Guangdong	South	300	2012		Biomass	Electricity	Pure condensing	Once-through	5350	6.2	0.354179	0.725		0.556		0.11616	0.0696959	0.354179	1.55471e+07	5506434	0	174588	892380	1805.94	1083.57
132	358	607	Guangdong	South	300	2008		Biomass	Electricity	Pure condensing	Once-through	5350	8.4	0.354179	0.725		0.556		0.11616	0.0696959	0.354179	1.55471e+07	5506434	0	174588	892380	1805.94	1083.57
132	358	608	Guangdong	South	300	2008		Biomass	Electricity	Pure condensing	Once-through	5350	6.1	0.354179	0.725		0.556		0.11616	0.0696959	0.354179	1.55471e+07	5506434	0	174588	892380	1805.94	1083.57
132	358	609	Guangdong	South	300	2012		Biomass	Electricity	Pure condensing	Once-through	5350	6.1	0.354179	0.725		0.556		0.11616	0.0696959	0.354179	1.55471e+07	5506434	0	174588	892380	1805.94	1083.57
35	17	610	Liaoning	Northeast	300	2006		Blast furnace gas	Electricity	CGCC	Once-through	6592	8.4	0.435816	0.92		0.343		0.106266	0.228473	0.435816	1.53229e+07	6.67796e+06	0	3.98368e+06	678317	1628.31	3500.87
17	2	611	Anhui	East	300	1998		Coal	Electricity	Pure condensing	Once-through	1872	8.4	0.366866	0.85		1.87		0.0210559	0.18272	0.366866	5.13065e+06	1.88226e+06	0	488314	1050192	108.03	937.47
17	2	612	Anhui	East	300	1999		Coal	Electricity	Pure condensing	Once-through	1872	6.7	0.366866	0.85		1.87		0.022619	0.182998	0.366866	5.13065e+06	1.88226e+06	0	488314	1050192	116.05	938.898
8	1068	613	Anhui	East	300	2006		Coal	Electricity	Pure condensing	Circulating	5388	6.7	0.369069	0.85		1.89		0.0857237	0.0975724	0.369069	1.49154e+07	5.50481e+06	0	1.41959e+06	3054996	1278.6	1455.33
8	1068	614	Anhui	East	300	2006		Coal	Electricity	Pure condensing	Circulating	5388	6.7	0.369069	0.85		1.89		0.0857237	0.0975724	0.369069	1.49154e+07	5.50481e+06	0	1.41959e+06	3054996	1278.6	1455.33
8	1066	615	Anhui	East	300	1995		Coal	Electricity	Pure condensing	Once-through	5057	4.9	0.378154	0.85		0.67		0.0290257	0.0920912	0.378154	1.36772e+07	5.1721e+06	0	1.30174e+06	1.01646e+06	396.992	1259.55
8	1066	616	Anhui	East	300	1996		Coal	Electricity	Pure condensing	Once-through	5057	4.9	0.378154	0.85		0.67		0.0276123	0.084205	0.378154	1.36772e+07	5.1721e+06	0	1.30174e+06	1.01646e+06	377.66	1151.69
8	1066	617	Anhui	East	300	2007		Coal	Electricity	Pure condensing	Once-through	5057	5.3	0.378154	0.85		0.67		0.0233216	0.0961654	0.378154	1.36772e+07	5.1721e+06	0	1.30174e+06	1.01646e+06	318.974	1315.28
8	1066	618	Anhui	East	300	2007		Coal	Electricity	Pure condensing	Once-through	5057	8	0.378154	0.85		0.67		0.0240787	0.163358	0.378154	1.36772e+07	5.1721e+06	0	1.30174e+06	1.01646e+06	329.331	2234.28
835	2069	619	Chongqing	Southwest	300	2006		Coal	Electricity	Pure condensing	Circulating	4872.45	8	0.397735	0.85		1.752		0.137091	0.190642	0.397735	1.26484e+07	5.03071e+06	0	1.20382e+06	2.56096e+06	1733.98	2411.32
835	2069	620	Chongqing	Southwest	300	2006		Coal	Electricity	Pure condensing	Circulating	4872.45	5.3	0.397735	0.85		1.632		0.129524	0.100187	0.397735	1.26484e+07	5.03071e+06	0	1.20382e+06	2.38555e+06	1638.27	1267.21
84	1461	621	Fujian	East	300	2006		Coal	Electricity	Pure condensing	Once-through	5530	5.3	0.373556	0.85		0.16		0.0161427	0.0213165	0.373556	1.50766e+07	5.63197e+06	0	1.43493e+06	265440	243.377	321.381
84	1461	622	Fujian	East	300	1997		Coal	Electricity	Pure condensing	Once-through	5530	7.4	0.373556	0.85		0.16		0.0182876	0.0184708	0.373556	1.50766e+07	5.63197e+06	0	1.43493e+06	265440	275.716	278.478
84	1461	623	Fujian	East	300	1996		Coal	Electricity	Pure condensing	Once-through	5530	4.3	0.373556	0.85		0.16		0.0139008	0.00928301	0.373556	1.50766e+07	5.63197e+06	0	1.43493e+06	265440	209.577	139.957
84	1461	624	Fujian	East	300	2006		Coal	Electricity	Pure condensing	Once-through	5530	4.3	0.373556	0.85		0.16		0.0196003	0.0236767	0.373556	1.50766e+07	5.63197e+06	0	1.43493e+06	265440	295.507	356.965
88	1926	625	Fujian	East	300	2011		Coal	Electricity	Pure condensing	Circulating	4966	10.2	0.366866	0.85		1.808		0.0774098	0.0842587	0.366866	1.38736e+07	5.08975e+06	0	1.32043e+06	2.69356e+06	1073.95	1168.97
88	1926	626	Fujian	East	300	2011		Coal	Electricity	Pure condensing	Circulating	4966	6.9	0.366866	0.85		1.808		0.084061	0.0559892	0.366866	1.38736e+07	5.08975e+06	0	1.32043e+06	2.69356e+06	1166.23	776.772
100	322	627	Gansu	Northwest	300	2001		Coal	CHP	Extraction condensing	Once-through	3651	6.9	0.388924	0.851562	0.0797	1.9	0.1079	0.0196081	0.032592	0.405173	1.00614e+07	3.76958e+06	314263	957602	2.11498e+06	197.284	327.92
100	322	628	Gansu	Northwest	300	2003		Coal	CHP	Extraction condensing	Once-through	3651	8.2	0.388924	0.85	0.2286	1.9	0.1079	0.0182832	0.0214312	0.432585	1.07528e+07	3.76958e+06	901388	1.02341e+06	2.17833e+06	196.595	230.445
100	322	629	Gansu	Northwest	300	2000		Coal	CHP	Extraction condensing	Once-through	3651	8.2	0.388924	0.843989	0.0748	1.9	0.1079	0.020668	0.0451253	0.404087	1.00418e+07	3.76958e+06	294942	955738	2.11289e+06	207.544	453.139
98	776	630	Gansu	Northwest	300	2008		Coal	CHP	Extraction condensing	Dry	7667	5.9	0.381677	0.85	0.2286	0.417	0.1079	0.11294	0.0975724	0.425275	2.24898e+07	7.73386e+06	1.89289e+06	2.14048e+06	1.16338e+06	2539.99	2194.38
98	776	631	Gansu	Northwest	300	2007		Coal	CHP	Extraction condensing	Dry	7667	5.2	0.381677	0.85	0.2286	0.417	0.1079	0.11294	0.0975724	0.425275	2.24898e+07	7.73386e+06	1.89289e+06	2.14048e+06	1.16338e+06	2539.99	2194.38
100	322	632	Gansu	Northwest	300	2003		Coal	Electricity	Pure condensing	Once-through	3651	4.4	0.388924	0.85		1.9		0.020509	0.0420886	0.388924	9.69234e+06	3.76958e+06	0	922477	2081070	198.78	407.937
397	319	633	Gansu	Northwest	300	2005		Coal	Electricity	Pure condensing	Circulating	4648	5.9	0.374695	0.85		0.976		0.0741516	0.111239	0.374695	1.27273e+07	4768848	0	1.21133e+06	1.36093e+06	943.748	1415.77
105	287	634	Guangdong	South	300	2010		Coal	CHP	Extraction condensing	Once-through	4681	5.9	0.375841	0.85	0.2286	0.343	0.0336	0.0690264	0.0975724	0.419369	1.37347e+07	4.65104e+06	1.15568e+06	1.30721e+06	520506	948.053	1340.12
105	287	635	Guangdong	South	300	2010		Coal	CHP	Extraction condensing	Once-through	4681	8.1	0.375841	0.85	0.2286	0.343	0.0336	0.0690264	0.0975724	0.419369	1.37347e+07	4.65104e+06	1.15568e+06	1.30721e+06	520506	948.053	1340.12
106	289	636	Guangdong	South	300	2009		Coal	CHP	Extraction condensing	Once-through	4482	8.1	0.385266	0.829441	0.2286	0.32	0.0336	0.020806	0.0350368	0.427903	1.30314e+07	4.50656e+06	1.10655e+06	1.24027e+06	467452	271.13	456.577
106	289	637	Guangdong	South	300	2009		Coal	CHP	Extraction condensing	Once-through	4482	5.2	0.385266	0.876467	0.2286	0.32	0.0336	0.0197132	0.0344897	0.430118	1.29598e+07	4.50656e+06	1.10655e+06	1.23346e+06	467452	255.479	446.979
112	1073	638	Guangdong	South	300	2007		Coal	CHP	Extraction condensing	Once-through	4022	5.2	0.374695	0.85	0.2286	0.343	0.0336	0.0857237	0.0975724	0.418207	1.21002e+07	4.09617e+06	992984	1.15165e+06	447228	1037.28	1180.65
135	674	639	Guangdong	South	300	2009		Coal	CHP	Extraction condensing	Once-through	3412	6.7	0.532035	0.85	0.2286	0.343	0.0336	0.0857237	0.0975724	0.571836	7.76483e+06	3.60389e+06	842382	739025	379399	665.63	757.633
135	674	640	Guangdong	South	300	2009		Coal	CHP	Extraction condensing	Once-through	3412	5.5	0.532035	0.85	0.2286	0.343	0.0336	0.0857237	0.0975724	0.571836	7.76483e+06	3.60389e+06	842382	739025	379399	665.63	757.633
134	559	641	Guangdong	South	300	2007		Coal	CHP	Extraction condensing	Circulating	5337.5	5.5	0.419454	0.85	0.2286	1.89	0.0336	0.0857237	0.0975724	0.4631	1.45373e+07	5.44745e+06	1.31776e+06	1.3836e+06	3.07064e+06	1246.19	1418.44
134	559	642	Guangdong	South	300	2008		Coal	CHP	Extraction condensing	Circulating	5337.5	5	0.419454	0.85	0.2286	1.89	0.0336	0.0857237	0.0975724	0.4631	1.45373e+07	5.44745e+06	1.31776e+06	1.3836e+06	3.07064e+06	1246.19	1418.44
748	1917	643	Guangdong	South	300	1999		Coal	Electricity	Pure condensing	Once-through	4487	4.9	0.365774	0.85		0.343		0.0690264	0.0975724	0.365774	1.23741e+07	4.52613e+06	0	1.17772e+06	461712	854.14	1207.37
748	1917	644	Guangdong	South	300	2000		Coal	Electricity	Pure condensing	Once-through	4487	4.9	0.365774	0.85		0.343		0.0690264	0.0975724	0.365774	1.23741e+07	4.52613e+06	0	1.17772e+06	461712	854.14	1207.37
118	1900	645	Guangdong	South	300	2010		Coal	Electricity	Pure condensing	Once-through	4344	4.3	0.366866	0.85		0.343		0.0690264	0.0975724	0.366866	1.19185e+07	4.3725e+06	0	1.13436e+06	446998	822.692	1162.92
118	1900	646	Guangdong	South	300	2010		Coal	Electricity	Pure condensing	Once-through	4344	4.3	0.366866	0.85		0.343		0.0690264	0.0975724	0.366866	1.19185e+07	4.3725e+06	0	1.13436e+06	446998	822.692	1162.92
117	652	647	Guangdong	South	300	1996		Coal	Electricity	Pure condensing	Once-through	4040	3.9	0.376994	0.85		0.343		0.0690264	0.0975724	0.376994	1.10181e+07	4.15377e+06	0	1.04866e+06	415716	760.541	1075.06
117	652	648	Guangdong	South	300	1996		Coal	Electricity	Pure condensing	Once-through	4040	3.9	0.376994	0.85		0.343		0.0690264	0.0975724	0.376994	1.10181e+07	4.15377e+06	0	1.04866e+06	415716	760.541	1075.06
112	1075	649	Guangdong	South	300	2007		Coal	Electricity	Pure condensing	Once-through	6214	5.3	0.346197	0.85		0.343		0.0857237	0.0975724	0.346197	1.88619e+07	6.52992e+06	0	1.79519e+06	639421	1616.91	1840.4
105	1102	650	Guangdong	South	300	2010		Coal	Electricity	Pure condensing	Once-through	4842	5.3	0.353161	0.85		0.343		0.0857237	0.0975724	0.353161	1.36375e+07	4.81624e+06	0	1.29796e+06	498242	1169.06	1330.65
105	1102	651	Guangdong	South	300	2010		Coal	Electricity	Pure condensing	Once-through	4842	5.9	0.353161	0.85		0.343		0.0857237	0.0975724	0.353161	1.36375e+07	4.81624e+06	0	1.29796e+06	498242	1169.06	1330.65
107	722	652	Guangdong	South	300	1989		Coal	Electricity	Pure condensing	Once-through	5506	5.9	0.365774	0.85		0.3		0.0273839	0.0377974	0.365774	1.52005e+07	5.55996e+06	0	1.44673e+06	495540	416.249	574.542
107	722	653	Guangdong	South	300	1990		Coal	Electricity	Pure condensing	Once-through	5506	5.9	0.365774	0.85		0.24		0.0269927	0.0372575	0.365774	1.52005e+07	5.55996e+06	0	1.44673e+06	396432	410.303	566.334
748	1917	654	Guangdong	South	300	1995		Coal	Electricity	Pure condensing	Once-through	4487	5.8	0.365774	0.85		0.343		0.0857237	0.0975724	0.365774	1.23741e+07	4.52613e+06	0	1.17772e+06	461712	1060.75	1207.37
748	1917	655	Guangdong	South	300	1995		Coal	Electricity	Pure condensing	Once-through	4487	5.8	0.365774	0.85		0.343		0.0857237	0.0975724	0.365774	1.23741e+07	4.52613e+06	0	1.17772e+06	461712	1060.75	1207.37
641	1063	656	Guangdong	South	300	1993		Coal	Electricity	Pure condensing	Once-through	5042	7	0.366866	0.85		0.343		0.00927023	0.0338363	0.366866	1.39969e+07	5.13497e+06	0	1.33217e+06	518822	129.754	473.603
641	1063	657	Guangdong	South	300	1994		Coal	Electricity	Pure condensing	Once-through	5042	7	0.366866	0.85		0.343		0.00706303	0.0317837	0.366866	1.39969e+07	5.13497e+06	0	1.33217e+06	518822	98.8604	444.872
641	1063	658	Guangdong	South	300	1996		Coal	Electricity	Pure condensing	Once-through	5042	5.2	0.366866	0.85		0.343		0.0128017	0.0349586	0.366866	1.39969e+07	5.13497e+06	0	1.33217e+06	518822	179.185	489.312
641	1063	659	Guangdong	South	300	1997		Coal	Electricity	Pure condensing	Once-through	5042	5.2	0.366866	0.85		0.343		0.0198648	0.0269957	0.366866	1.39969e+07	5.13497e+06	0	1.33217e+06	518822	278.045	377.856
135	389	660	Guangdong	South	300	1993		Coal	Electricity	Pure condensing	Once-through	4494	5.2	0.366866	0.85		0.21		0.0167599	0.0222044	0.366866	1.24624e+07	4.57202e+06	0	1.18612e+06	283122	208.868	276.72
135	389	661	Guangdong	South	300	1993		Coal	Electricity	Pure condensing	Once-through	4494	5.2	0.366866	0.85		0.25		0.0167621	0.0256307	0.366866	1.24624e+07	4.57202e+06	0	1.18612e+06	337050	208.896	319.419
135	389	662	Guangdong	South	300	1996		Coal	Electricity	Pure condensing	Once-through	4494	6	0.366866	0.85		0.22		0.0143431	0.026937	0.366866	1.24624e+07	4.57202e+06	0	1.18612e+06	296604	178.749	335.699
137	171	663	Guizhou	Southwest	300	2006		Coal	Electricity	Pure condensing	Circulating	4431	6	0.361471	0.85		1.89		0.0857237	0.0975724	0.361471	1.20209e+07	4.34522e+06	0	1.1441e+06	2.51238e+06	1030.48	1172.91
137	171	664	Guizhou	Southwest	300	2006		Coal	Electricity	Pure condensing	Circulating	4431	5.9	0.361471	0.85		1.89		0.0857237	0.0975724	0.361471	1.20209e+07	4.34522e+06	0	1.1441e+06	2.51238e+06	1030.48	1172.91
161	564	665	Hebei	North	300	2004		Coal	CHP	Extraction condensing	Dry	5740	5.9	0.390159	0.85	0.2286	0.417	0.0869	0.0690264	0.0975724	0.433828	1.66187e+07	5.83345e+06	1.41714e+06	1.5817e+06	841223	1147.13	1621.52
161	564	666	Hebei	North	300	2005		Coal	CHP	Extraction condensing	Dry	5740	7.8	0.390159	0.85	0.2286	0.417	0.0869	0.0690264	0.0975724	0.433828	1.66187e+07	5.83345e+06	1.41714e+06	1.5817e+06	841223	1147.13	1621.52
650	526	667	Hebei	North	300	2009		Coal	CHP	Extraction condensing	Dry	5419	7.8	0.396452	0.85	0.2286	0.417	0.0869	0.0690264	0.0975724	0.440151	1.55243e+07	5.53063e+06	1.33789e+06	1.47754e+06	794179	1071.59	1514.74
650	526	668	Hebei	North	300	2009		Coal	CHP	Extraction condensing	Dry	5419	5.8	0.396452	0.85	0.2286	0.417	0.0869	0.0690264	0.0975724	0.440151	1.55243e+07	5.53063e+06	1.33789e+06	1.47754e+06	794179	1071.59	1514.74
179	523	669	Hebei	North	300	2009		Coal	CHP	Extraction condensing	Circulating	5382	5.8	0.402951	0.835526	0.2388	1.88	0.0869	0.0580578	0.0639169	0.447624	1.53794e+07	5.52774e+06	1.38804e+06	1.46375e+06	3.15607e+06	892.897	983.006
179	523	670	Hebei	North	300	2009		Coal	CHP	Extraction condensing	Circulating	5382	5.7	0.402951	0.835118	0.2526	1.88	0.0869	0.0483815	0.0518068	0.449902	1.54763e+07	5.52774e+06	1.46825e+06	1.47297e+06	3.16304e+06	748.767	801.777
650	1427	671	Hebei	North	300	2011		Coal	CHP	Extraction condensing	Circulating	6370	5.7	0.411037	0.864928	0.3546	1.792	0.0869	0.0180226	0.029425	0.476494	1.8838e+07	6.58378e+06	2.43951e+06	1.79292e+06	3.63651e+06	339.509	554.307
650	1427	672	Hebei	North	300	2011		Coal	CHP	Extraction condensing	Circulating	6370	5.7	0.411037	0.843572	0.3961	1.768	0.0869	0.0203566	0.0318461	0.481012	1.92478e+07	6.58378e+06	2.72501e+06	1.83193e+06	3.61545e+06	391.819	612.968
167	671	673	Hebei	North	300	2009		Coal	CHP	Extraction condensing	Dry	5450	5.7	0.419454	0.85	0.2286	0.417	0.0869	0.0690264	0.194666	0.4631	1.50682e+07	5656446	1.34554e+06	1.43413e+06	798722	1040.11	2933.28
167	671	674	Hebei	North	300	2009		Coal	CHP	Extraction condensing	Dry	5450	7.9	0.419454	0.85	0.2286	0.417	0.0869	0.0690264	0.194666	0.4631	1.50682e+07	5656446	1.34554e+06	1.43413e+06	798722	1040.11	2933.28
176	433	675	Hebei	North	300	2007		Coal	CHP	Extraction condensing	Circulating	5525	7.9	0.402951	0.918158	0.3641	2.072	0.0869	0.0133741	0.0336133	0.473934	1.6286e+07	5608980	2.17258e+06	1.55004e+06	3.62314e+06	217.811	547.426
176	433	676	Hebei	North	300	2007		Coal	CHP	Extraction condensing	Circulating	5525	8.2	0.402951	0.917419	0.4443	2.04	0.0869	0.00925583	0.0398486	0.486954	1.68095e+07	5608980	2.65114e+06	1.59986e+06	3.61168e+06	155.586	669.837
161	562	677	Hebei	North	300	2005		Coal	CHP	Extraction condensing	Circulating	5476	8.2	0.381677	0.867124	0.1843	1.776	0.0869	0.0738984	0.0260608	0.418103	1.58378e+07	5.56515e+06	1.08996e+06	1.50737e+06	3.01233e+06	1170.39	412.745
161	562	678	Hebei	North	300	2004		Coal	CHP	Extraction condensing	Circulating	5476	5.5	0.381677	0.876017	0.2904	1.776	0.0869	0.0783532	0.158685	0.437199	1.65413e+07	5.56515e+06	1.71745e+06	1.57433e+06	3.06686e+06	1296.06	2624.86
167	179	679	Hebei	North	300	2004		Coal	CHP	Extraction condensing	Circulating	5232	5.5	0.358309	0.857332	0.3859	1.6	0.0869	0.0396681	0.181258	0.427614	1.72254e+07	5.26067e+06	2.18055e+06	1.63944e+06	2.70085e+06	683.297	3122.23
174	534	680	Hebei	North	300	2006		Coal	CHP	Extraction condensing	Circulating	1037	5.9	0.320888	0.857117	0.323812	1.536	0.0869	0.074335	0.19638	0.378866	3.50146e+06	987805	362656	333255	509364	260.281	687.617
174	534	681	Hebei	North	300	2005		Coal	CHP	Extraction condensing	Circulating	1037	7	0.320888	0.861874	0.353061	1.536	0.0869	0.073605	0.187026	0.383738	3.53713e+06	987805	395414	336650	512211	260.351	661.537
167	179	682	Hebei	North	300	2004		Coal	CHP	Extraction condensing	Circulating	5232	6.9	0.358309	0.851138	0.4051	1.6	0.0869	0.043515	0.154561	0.43011	1.73713e+07	5.26067e+06	2.28904e+06	1.65333e+06	2.71028e+06	755.913	2684.93
174	1763	683	Hebei	North	300	2006		Coal	Electricity	Pure condensing	Dry	5305	8.4	0.378138	0.85		0.417		0.0690264	0.0975724	0.378138	1.42348e+07	5.38273e+06	0	1.35481e+06	663656	982.58	1388.93
157	1437	684	Hebei	North	300	2009		Coal	Electricity	Pure condensing	Dry	7876	9	0.364688	0.85		0.417		0.0752048	0.0975724	0.364688	2.19948e+07	8.02123e+06	0	2.09337e+06	985288	1654.11	2146.08
157	1437	685	Hebei	North	300	2010		Coal	Electricity	Pure condensing	Dry	7876	9	0.364688	0.85		0.417		0.0752048	0.0975724	0.364688	2.19948e+07	8.02123e+06	0	2.09337e+06	985288	1654.11	2146.08
174	1763	686	Hebei	North	300	2005		Coal	Electricity	Pure condensing	Dry	5305	5.3	0.378138	0.85		0.417		0.11294	0.0975724	0.378138	1.42348e+07	5.38273e+06	0	1.35481e+06	663656	1607.68	1388.93
59	1882	687	Heilongjiang	Northeast	300	2013		Coal	CHP	Extraction condensing	Once-through	4568	5.7	0.330376	0.85	0.2286	0.343	0.0589	0.0857237	0.0975724	0.372778	1.50052e+07	4.51903e+06	1.12778e+06	1.42814e+06	536474	1286.3	1464.1
140	405	688	Heilongjiang	Northeast	300	2006		Coal	CHP	Extraction condensing	Circulating	4882	7.4	0.378154	0.85	0.2286	1.89	0.0589	0.0690264	0.0975724	0.421711	1.46219e+07	4.99311e+06	1.20531e+06	1.39166e+06	2.83909e+06	1009.3	1426.7
138	456	689	Heilongjiang	Northeast	300	2010		Coal	CHP	Extraction condensing	Circulating	3855	10.2	0.426736	0.854117	0.3039	1.256	0.0589	0.0375922	0.0626289	0.483074	1.06719e+07	3.92192e+06	1.26526e+06	1.01571e+06	1.52709e+06	401.179	668.367
138	456	690	Heilongjiang	Northeast	300	2010		Coal	CHP	Extraction condensing	Circulating	3855	4.4	0.426736	0.854117	0.3336	1.256	0.0589	0.0376174	0.0449296	0.487793	1.08166e+07	3.92192e+06	1.38891e+06	1.02948e+06	1.53437e+06	406.894	485.987
140	405	691	Heilongjiang	Northeast	300	2006		Coal	CHP	Extraction condensing	Circulating	4882	4.4	0.378154	0.85	0.2286	1.89	0.0589	0.11294	0.0975724	0.421711	1.46219e+07	4.99311e+06	1.20531e+06	1.39166e+06	2.83909e+06	1651.4	1426.7
198	1096	692	Heilongjiang	Northeast	300	2011		Coal	Electricity	Pure condensing	Circulating	3028	6.7	0.396452	0.85		1.89		0.0690264	0.0975724	0.396452	7.80334e+06	3.09365e+06	0	742690	1.71688e+06	538.636	761.39
198	1096	693	Heilongjiang	Northeast	300	2010		Coal	Electricity	Pure condensing	Circulating	3028	5.1	0.396452	0.85		1.89		0.11294	0.194666	0.396452	7.80334e+06	3.09365e+06	0	742690	1.71688e+06	881.309	1519.05
426	186	694	Henan	Central	300	2005		Coal	CHP	Extraction condensing	Circulating	4428	5.8	0.392652	0.85	0.2286	1.216	0.0825	0.0557098	0.236353	0.436335	1.28322e+07	4.53356e+06	1.09322e+06	1.22131e+06	1.70553e+06	714.876	3032.92
426	186	695	Henan	Central	300	2005		Coal	CHP	Extraction condensing	Circulating	4428	5.8	0.392652	0.85	0.2286	1.208	0.0825	0.048063	0.184293	0.436335	1.28322e+07	4.53356e+06	1.09322e+06	1.22131e+06	1.6949e+06	616.752	2364.88
181	174	696	Henan	Central	300	2008		Coal	CHP	Extraction condensing	Circulating	4304	3.8	0.404276	0.813445	0.2549	1.456	0.0825	0.04199	0.0187927	0.450283	1.25176e+07	4.47168e+06	1.18486e+06	1.19137e+06	1.97774e+06	525.612	235.239
181	174	697	Henan	Central	300	2008		Coal	CHP	Extraction condensing	Circulating	4304	5.9	0.404276	0.814026	0.5459	1.456	0.0825	0.0426475	0.0154368	0.491671	1.41782e+07	4.47168e+06	2.53752e+06	1.34942e+06	2.08933e+06	604.665	218.866
389	904	698	Hubei	Central	300	2010		Coal	CHP	Extraction condensing	Circulating	4352	6.10811	0.385266	0.85	0.2286	1.89	0.0532	0.0690264	0.194666	0.428898	1.2744e+07	4.42285e+06	1.07446e+06	1.21293e+06	2.52475e+06	879.675	2480.84
389	904	699	Hubei	Central	300	2009		Coal	CHP	Extraction condensing	Circulating	4352	6.10811	0.385266	0.85	0.2286	1.89	0.0532	0.0752048	0.0975724	0.428898	1.2744e+07	4.42285e+06	1.07446e+06	1.21293e+06	2.52475e+06	958.413	1243.47
713	418	700	Hubei	Central	300	1996		Coal	CHP	Extraction condensing	Circulating	4397	16.0825	0.399026	0.85	0.2286	1.89	0.0532	0.0857237	0.0975724	0.442732	1.25711e+07	4.50657e+06	1.08557e+06	1.19646e+06	2.55085e+06	1077.64	1226.59
234	1835	701	Hubei	Central	300	2009		Coal	Electricity	Pure condensing	Circulating	4729	16.0825	0.373556	0.85		1.89		0.0690264	0.0975724	0.373556	1.30022e+07	4.85706e+06	0	1.2375e+06	2.68134e+06	897.496	1268.66
709	1815	702	Hubei	Central	300	1993		Coal	Electricity	Pure condensing	Circulating	3732	7.3	0.375841	0.85		1.89		0.0690264	0.0975724	0.375841	1.01986e+07	3.83306e+06	0	970664	2.11604e+06	703.974	995.104
709	1815	703	Hubei	Central	300	1994		Coal	Electricity	Pure condensing	Circulating	3732	7.3	0.375841	0.85		1.89		0.0690264	0.0975724	0.375841	1.01986e+07	3.83306e+06	0	970664	2.11604e+06	703.974	995.104
709	1815	704	Hubei	Central	300	1997		Coal	Electricity	Pure condensing	Circulating	3732	6.1	0.375841	0.85		1.89		0.0690264	0.0975724	0.375841	1.01986e+07	3.83306e+06	0	970664	2.11604e+06	703.974	995.104
709	1815	705	Hubei	Central	300	1997		Coal	Electricity	Pure condensing	Circulating	3732	6.1	0.375841	0.85		1.89		0.0690264	0.0975724	0.375841	1.01986e+07	3.83306e+06	0	970664	2.11604e+06	703.974	995.104
212	264	706	Hubei	Central	300	1998		Coal	Electricity	Pure condensing	Circulating	3835	11.8	0.376994	0.85		1.89		0.0752048	0.0975724	0.376994	1.02942e+07	3.88087e+06	0	979764	2174445	774.176	1004.43
212	264	707	Hubei	Central	300	1999		Coal	Electricity	Pure condensing	Circulating	3835	11.8	0.376994	0.85		1.89		0.0857237	0.0975724	0.376994	1.02942e+07	3.88087e+06	0	979764	2174445	882.461	1004.43
255	595	708	Hunan	Central	300	2001		Coal	Electricity	Pure condensing	Circulating	2350	2.2	0.366866	0.85		1.89		0.0690264	0.0975724	0.366866	6.55141e+06	2403486	0	623536	1332450	452.22	639.236
255	595	709	Hunan	Central	300	2001		Coal	Electricity	Pure condensing	Circulating	2350	2.2	0.366866	0.85		1.89		0.0690264	0.0975724	0.366866	6.55141e+06	2403486	0	623536	1332450	452.22	639.236
253	615	710	Hunan	Central	300	1995		Coal	Electricity	Pure condensing	Circulating	2979	5.5	0.370181	0.85		1.89		0.0690264	0.0975724	0.370181	8.22189e+06	3.04358e+06	0	782526	1689093	567.527	802.229
253	615	711	Hunan	Central	300	2005		Coal	Electricity	Pure condensing	Circulating	2979	5.5	0.370181	0.85		1.89		0.0690264	0.0975724	0.370181	8.22189e+06	3.04358e+06	0	782526	1689093	567.527	802.229
253	615	712	Hunan	Central	300	2006		Coal	Electricity	Pure condensing	Circulating	2979	8.6	0.370181	0.85		1.89		0.0690264	0.0975724	0.370181	8.22189e+06	3.04358e+06	0	782526	1689093	567.527	802.229
254	193	713	Hunan	Central	300	1997		Coal	Electricity	Pure condensing	Once-through	2864	8.6	0.371299	0.85		0.21		0.0733598	0.0482809	0.371299	7.78905e+06	2.89207e+06	0	741330	180432	571.403	376.062
254	193	714	Hunan	Central	300	1998		Coal	Electricity	Pure condensing	Once-through	2864	8.6	0.371299	0.85		0.21		0.076854	0.230566	0.371299	7.78905e+06	2.89207e+06	0	741330	180432	598.62	1795.89
263	670	715	Hunan	Central	300	2003		Coal	Electricity	Pure condensing	Circulating	5353	8.6	0.381677	0.85		1.89		0.0690264	0.0975724	0.381677	1.42987e+07	5.45749e+06	0	1.36089e+06	3035151	986.988	1395.16
259	642	716	Hunan	Central	300	2006		Coal	Electricity	Pure condensing	Once-through	3388	11.2	0.39391	0.85		0.38		0.0620366	0.174124	0.39391	8.81528e+06	3.47243e+06	0	839002	386232	546.87	1534.95
259	642	717	Hunan	Central	300	2006		Coal	Electricity	Pure condensing	Once-through	3388	11.2	0.39391	0.85		0.38		0.0685148	0.274968	0.39391	8.81528e+06	3.47243e+06	0	839002	386232	603.977	2423.92
253	189	718	Hunan	Central	300	1996		Coal	Electricity	Pure condensing	Once-through	3037	6.10811	0.374695	0.85		0.19		0.0947879	0.325565	0.374695	8.25472e+06	3.093e+06	0	785650	173109	782.447	2687.45
245	183	719	Hunan	Central	300	2003		Coal	Electricity	Pure condensing	Once-through	3438	6.10811	0.365774	0.85		0.04		0.0740839	0.212091	0.365774	9.47106e+06	3.46427e+06	0	901417	41256	701.653	2008.73
263	670	720	Hunan	Central	300	2003		Coal	Electricity	Pure condensing	Circulating	5353	7.5	0.381677	0.85		1.89		0.0752048	0.0975724	0.381677	1.42987e+07	5.45749e+06	0	1.36089e+06	3035151	1075.33	1395.16
245	183	721	Hunan	Central	300	2004		Coal	Electricity	Pure condensing	Once-through	3438	7.5	0.365774	0.85		0.04		0.0795061	0.296624	0.365774	9.47106e+06	3.46427e+06	0	901417	41256	753.007	2809.34
253	615	722	Hunan	Central	300	1996		Coal	Electricity	Pure condensing	Circulating	2979	6.7	0.370181	0.85		1.89		0.0857237	0.0975724	0.370181	8.22189e+06	3.04358e+06	0	782526	1689093	704.811	802.229
249	673	723	Hunan	Central	300	2009		Coal	Electricity	Pure condensing	Circulating	3196	5.3	0.372424	0.85		1.89		0.11294	0.0975724	0.372424	8.73986e+06	3.25493e+06	0	831824	1812132	987.079	852.768
249	673	724	Hunan	Central	300	2009		Coal	Electricity	Pure condensing	Circulating	3196	5.3	0.372424	0.85		1.89		0.11294	0.0975724	0.372424	8.73986e+06	3.25493e+06	0	831824	1812132	987.079	852.768
253	189	725	Hunan	Central	300	1999		Coal	Electricity	Pure condensing	Once-through	3037	5	0.374695	0.85		0.19		0.101691	0.278765	0.374695	8.25472e+06	3.093e+06	0	785650	173109	839.432	2301.12
463	191	726	Inner Mongolia	North	300	2007		Coal	CHP	Extraction condensing	Circulating	5442	6.9	0.384063	0.813445	0.4916	1.6	0.1496	0.0622411	0.0281287	0.46495	1.8197e+07	5.62463e+06	2.88931e+06	1.73192e+06	3.0444e+06	1132.6	511.859
463	191	727	Inner Mongolia	North	300	2007		Coal	CHP	Extraction condensing	Circulating	5442	6.6	0.384063	0.81422	0.5085	1.6	0.1496	0.0662249	0.0237169	0.467279	1.83157e+07	5.62463e+06	2.98864e+06	1.74321e+06	3.05926e+06	1212.95	434.39
446	1134	728	Inner Mongolia	North	300	2008		Coal	CHP	Extraction condensing	Dry	5048	6.6	0.369069	0.85	0.2286	0.417	0.1496	0.0690264	0.0975724	0.412495	1.50859e+07	5.0266e+06	1.24629e+06	1.43581e+06	817950	1041.32	1471.97
446	1134	729	Inner Mongolia	North	300	2010		Coal	CHP	Extraction condensing	Dry	5048	6.9	0.369069	0.85	0.2286	0.417	0.1496	0.0690264	0.0975724	0.412495	1.50859e+07	5.0266e+06	1.24629e+06	1.43581e+06	817950	1041.32	1471.97
205	875	730	Inner Mongolia	North	300	2006		Coal	CHP	Extraction condensing	Dry	5237	6.9	0.409667	0.85	0.2286	0.417	0.1496	0.0690264	0.0975724	0.453366	1.45266e+07	5.32791e+06	1.29295e+06	1.38258e+06	848574	1002.72	1417.4
205	875	731	Inner Mongolia	North	300	2006		Coal	CHP	Extraction condensing	Dry	5237	6.6	0.409667	0.85	0.2286	0.417	0.1496	0.0690264	0.0975724	0.453366	1.45266e+07	5.32791e+06	1.29295e+06	1.38258e+06	848574	1002.72	1417.4
450	41	732	Inner Mongolia	North	300	2006		Coal	CHP	Extraction condensing	Circulating	5123	6.6	0.391401	0.829038	0.1565	1.904	0.1496	0.0788519	0.185346	0.421512	1.43747e+07	5.21747e+06	865889	1.36812e+06	3.05579e+06	1133.47	2664.3
450	41	733	Inner Mongolia	North	300	2007		Coal	CHP	Extraction condensing	Circulating	5123	5.3	0.391401	0.81812	0.2222	1.904	0.1496	0.0689738	0.181175	0.432404	1.48329e+07	5.21747e+06	1.2294e+06	1.41174e+06	3.11018e+06	1023.08	2687.36
36	39	734	Inner Mongolia	North	300	2006		Coal	CHP	Extraction condensing	Dry	5246	5.3	0.382866	0.85	0.2286	0.417	0.1496	0.0690264	0.0975724	0.426476	1.51528e+07	5.21809e+06	1.29517e+06	1.44218e+06	850033	1045.94	1478.49
36	39	735	Inner Mongolia	North	300	2007		Coal	CHP	Extraction condensing	Dry	5246	6.1	0.382866	0.85	0.2286	0.417	0.1496	0.0690264	0.0975724	0.426476	1.51528e+07	5.21809e+06	1.29517e+06	1.44218e+06	850033	1045.94	1478.49
36	43	736	Inner Mongolia	North	300	2007		Coal	CHP	Extraction condensing	Circulating	4833	6.1	0.353161	0.85	0.2286	1.7	0.1496	0.0690264	0.0975724	0.396257	1.49716e+07	4.79163e+06	1.19321e+06	1.42494e+06	2.64333e+06	1033.44	1460.82
36	43	737	Inner Mongolia	North	300	2008		Coal	CHP	Extraction condensing	Circulating	4833	6.8	0.353161	0.85	0.2286	1.7	0.1496	0.0690264	0.0975724	0.396257	1.49716e+07	4.79163e+06	1.19321e+06	1.42494e+06	2.64333e+06	1033.44	1460.82
463	1133	738	Inner Mongolia	North	300	2007		Coal	CHP	Extraction condensing	Dry	6713	6.8	0.387917	0.85	0.2286	0.417	0.1496	0.0857237	0.0975724	0.431571	1.94979e+07	6.8072e+06	1.65736e+06	1.85573e+06	1.08774e+06	1671.43	1902.46
463	1133	739	Inner Mongolia	North	300	2007		Coal	CHP	Extraction condensing	Dry	6713	5.4	0.387917	0.85	0.2286	0.417	0.1496	0.0857237	0.0975724	0.431571	1.94979e+07	6.8072e+06	1.65736e+06	1.85573e+06	1.08774e+06	1671.43	1902.46
454	220	740	Inner Mongolia	North	300	2009		Coal	CHP	Extraction condensing	Dry	4478	5.4	0.366866	0.850079	0.0581	0.37	0.1496	0.110212	0.243822	0.378685	1.25244e+07	4473522	280986	1.19202e+06	539093	1380.34	3053.74
454	220	741	Inner Mongolia	North	300	2009		Coal	CHP	Extraction condensing	Dry	4478	5.4	0.366866	0.850079	0.1652	0.37	0.1496	0.107683	0.0489931	0.399024	1.31337e+07	4473522	798947	1.25002e+06	616580	1414.28	643.463
461	1137	742	Inner Mongolia	North	300	2009		Coal	Electricity	Pure condensing	Dry	5250	6.5	0.378138	0.85		0.417		0.0857237	0.0975724	0.378138	1.40873e+07	5.32693e+06	0	1.34077e+06	656775	1207.61	1374.53
461	1137	743	Inner Mongolia	North	300	2009		Coal	Electricity	Pure condensing	Dry	5250	6.5	0.378138	0.85		0.417		0.0857237	0.0975724	0.378138	1.40873e+07	5.32693e+06	0	1.34077e+06	656775	1207.61	1374.53
461	1137	744	Inner Mongolia	North	300	2014		Coal	Electricity	Pure condensing	Dry	5250	5.7	0.378138	0.85		0.417		0.0857237	0.0975724	0.378138	1.40873e+07	5.32693e+06	0	1.34077e+06	656775	1207.61	1374.53
461	1137	745	Inner Mongolia	North	300	2014		Coal	Electricity	Pure condensing	Dry	5250	4.9	0.378138	0.85		0.417		0.0857237	0.0975724	0.378138	1.40873e+07	5.32693e+06	0	1.34077e+06	656775	1207.61	1374.53
324	826	746	Jiangsu	East	300	2002		Coal	CHP	Extraction condensing	Circulating	4038	4.9	0.374695	0.85	0.2286	1.64	0.0756	0.0427053	0.0338916	0.418207	1.21949e+07	4.1299e+06	996934	1.16066e+06	2.06206e+06	520.787	413.305
324	826	747	Jiangsu	East	300	2002		Coal	CHP	Extraction condensing	Circulating	4038	4.9	0.374695	0.85	0.2286	1.64	0.0756	0.0476057	0.0371283	0.418207	1.21949e+07	4.1299e+06	996934	1.16066e+06	2.06206e+06	580.546	452.777
369	906	748	Jiangxi	East	300	2001		Coal	Electricity	Pure condensing	Once-through	4605	4.9	0.396452	0.85		0.23		0.0672257	0.125806	0.396452	1.20555e+07	4.77944e+06	0	1.1474e+06	317745	810.443	1516.66
369	906	749	Jiangxi	East	300	2001		Coal	Electricity	Pure condensing	Once-through	4605	4.9	0.396452	0.85		0.23		0.0631802	0.127238	0.396452	1.20555e+07	4.77944e+06	0	1.1474e+06	317745	761.671	1533.92
367	393	750	Jiangxi	East	300	2005		Coal	Electricity	Pure condensing	Circulating	4796	6	0.397735	0.85		1.504		0.0594286	0.268549	0.397735	1.25281e+07	4.98285e+06	0	1.19237e+06	2.16396e+06	744.526	3364.4
367	393	751	Jiangxi	East	300	2006		Coal	Electricity	Pure condensing	Circulating	4796	6	0.397735	0.85		1.504		0.0490476	0.27262	0.397735	1.25281e+07	4.98285e+06	0	1.19237e+06	2.16396e+06	614.473	3415.4
269	32	752	Jilin	Northeast	300	2007		Coal	CHP	Extraction condensing	Circulating	3532	4.8	0.384063	0.85	0.2286	1.89	0.1112	0.0690264	0.0975724	0.427684	1.0223e+07	3.53228e+06	872008	972988	2.09961e+06	705.66	997.487
269	730	753	Jilin	Northeast	300	2007		Coal	CHP	Extraction condensing	Circulating	3353	4.8	0.384063	0.831257	0.2286	1.264	0.1112	0.0690264	0.0975724	0.426783	9.4629e+06	3.25187e+06	827815	900640	1.36351e+06	653.19	923.318
269	32	754	Jilin	Northeast	300	2007		Coal	CHP	Extraction condensing	Circulating	3532	6.1	0.384063	0.85	0.2286	1.89	0.1112	0.0857237	0.0975724	0.427684	1.0223e+07	3.53228e+06	872008	972988	2.09961e+06	876.358	997.487
269	730	755	Jilin	Northeast	300	2007		Coal	CHP	Extraction condensing	Circulating	3353	6.1	0.384063	0.831257	0.2286	1.12	0.1112	0.0857237	0.0975724	0.426783	9.4629e+06	3.25187e+06	827815	900640	1.21866e+06	811.195	923.318
648	614	756	Liaoning	Northeast	300	2012		Coal	CHP	Extraction condensing	Once-through	5614	6.1	0.385266	0.85	0.2286	0.343	0.1167	0.0690264	0.0975724	0.428898	1.60776e+07	5.56594e+06	1.38603e+06	1.5302e+06	739430	1109.78	1568.73
648	614	757	Liaoning	Northeast	300	2012		Coal	CHP	Extraction condensing	Once-through	5614	3.9	0.385266	0.85	0.2286	0.343	0.1167	0.0690264	0.0975724	0.428898	1.60776e+07	5.56594e+06	1.38603e+06	1.5302e+06	739430	1109.78	1568.73
413	993	758	Liaoning	Northeast	300	2009		Coal	CHP	Extraction condensing	Circulating	4588	4.4	0.426736	0.833082	0.4587	1.328	0.1167	0.040252	0.0420744	0.504047	1.37244e+07	4.69242e+06	2.27288e+06	1.30623e+06	2.0931e+06	552.432	577.444
413	993	759	Liaoning	Northeast	300	2009		Coal	CHP	Extraction condensing	Circulating	4588	6.05064	0.426736	0.834914	0.4646	1.328	0.1167	0.0399685	0.0472481	0.505064	1.37534e+07	4.69242e+06	2.30211e+06	1.30899e+06	2.09652e+06	549.702	649.821
407	2012	760	Liaoning	Northeast	300	2008		Coal	CHP	Extraction condensing	Circulating	5660	6.05064	0.411037	0.830651	0.3085	1.76	0.1167	0.0299054	0.0568202	0.46661	1.61009e+07	5684904	1.8858e+06	1.53242e+06	3.20855e+06	481.503	914.857
407	2012	761	Liaoning	Northeast	300	2008		Coal	CHP	Extraction condensing	Circulating	5660	5.4	0.411037	0.831662	0.555	1.736	0.1167	0.0306905	0.0583119	0.501579	1.791e+07	5684904	3.3926e+06	1.7046e+06	3.34364e+06	549.665	1044.36
407	2012	762	Liaoning	Northeast	300	2005		Coal	CHP	Extraction condensing	Once-through	5660	5.2	0.411037	0.85	0.2286	0.343	0.1167	0.0752048	0.0975724	0.454732	1.54746e+07	5684904	1.39739e+06	1.47281e+06	745489	1163.77	1509.9
721	1257	763	Qinghai	Northwest	300	2006		Coal	Electricity	Pure condensing	Circulating	6018	5.2	0.366866	0.85		1.89		0.0690264	0.0975724	0.366866	1.66354e+07	6.10297e+06	0	1.58329e+06	3412206	1148.28	1623.16
721	1257	764	Qinghai	Northwest	300	2006		Coal	Electricity	Pure condensing	Circulating	6018	5.6	0.366866	0.85		1.89		0.0690264	0.0975724	0.366866	1.66354e+07	6.10297e+06	0	1.58329e+06	3412206	1148.28	1623.16
621	1617	765	Shaanxi	Northwest	300	1992		Coal	CHP	Extraction condensing	Dry	5602	5.1	0.367964	0.85	0.2286	0.417	0.0896	0.0690264	0.0975724	0.411371	1.69678e+07	5.6448e+06	1.38307e+06	1.61492e+06	824733	1171.22	1655.58
621	1617	766	Shaanxi	Northwest	300	1995		Coal	CHP	Extraction condensing	Dry	5602	5.1	0.367964	0.85	0.2286	0.417	0.0896	0.0690264	0.0975724	0.411371	1.69678e+07	5.6448e+06	1.38307e+06	1.61492e+06	824733	1171.22	1655.58
621	1617	767	Shaanxi	Northwest	300	1996		Coal	CHP	Extraction condensing	Dry	5602	5.7	0.367964	0.85	0.2286	0.417	0.0896	0.0690264	0.0975724	0.411371	1.69678e+07	5.6448e+06	1.38307e+06	1.61492e+06	824733	1171.22	1655.58
621	192	768	Shaanxi	Northwest	300	2009		Coal	CHP	Extraction condensing	Circulating	5180	5.7	0.396452	0.852838	0.171	1.488	0.0896	0.0576824	0.0392011	0.430059	1.45273e+07	5314680	956642	1.38265e+06	2.39807e+06	837.972	569.487
618	604	769	Shaanxi	Northwest	300	2005		Coal	CHP	Extraction condensing	Circulating	7055	5.7	0.397735	0.838191	0.1488	1.504	0.0896	0.0897416	0.0637542	0.426783	1.9456e+07	7200333	1.13377e+06	1.85174e+06	3.2848e+06	1746.01	1240.4
618	604	770	Shaanxi	Northwest	300	2005		Coal	CHP	Extraction condensing	Circulating	7055	3.8	0.397735	0.838191	0.1564	1.504	0.0896	0.0875849	0.178662	0.428164	1.95251e+07	7200333	1.19167e+06	1.85832e+06	3.28999e+06	1710.1	3488.39
717	25	771	Shaanxi	Northwest	300	2008		Coal	CHP	Extraction condensing	Circulating	5407	6.7	0.401634	0.814414	0.2405	17.152	0.0896	0.0437006	0.0772672	0.445401	1.54207e+07	5.50087e+06	1.40441e+06	1.46768e+06	2.79481e+07	673.893	1191.51
717	25	772	Shaanxi	Northwest	300	2008		Coal	CHP	Extraction condensing	Circulating	5407	6.5	0.401634	0.812284	0.2767	17.152	0.0896	0.0461459	0.0761021	0.451055	1.56854e+07	5.50087e+06	1.61581e+06	1.49288e+06	2.7967e+07	723.818	1193.69
621	1617	773	Shaanxi	Northwest	300	1991		Coal	CHP	Extraction condensing	Dry	5602	5.7	0.367964	0.85	0.2286	0.417	0.0896	0.11294	0.0975724	0.411371	1.69678e+07	5.6448e+06	1.38307e+06	1.61492e+06	824733	1916.34	1655.58
621	192	774	Shaanxi	Northwest	300	2009		Coal	CHP	Extraction condensing	Circulating	5180	6.3	0.396452	0.819887	0.2182	1.488	0.0896	0.0553996	0.0356951	0.436864	1.48945e+07	5314680	1.2207e+06	1.4176e+06	2.42173e+06	825.149	531.66
542	1717	775	Shandong	East	300	2006		Coal	CHP	Extraction condensing	Circulating	5504	4.4	0.376994	0.871993	0.0815	1.608	0.1022	0.0613136	0.110948	0.393842	1.54876e+07	5.62927e+06	484462	1.47404e+06	2.70464e+06	949.599	1718.32
502	634	776	Shandong	East	300	1993		Coal	CHP	Extraction condensing	Circulating	5685	1.8	0.387697	0.85	0.2286	1.6912	0.1022	0.0610497	0.0328729	0.431349	1.66643e+07	5.82053e+06	1.40356e+06	1.58604e+06	3.02779e+06	1017.35	547.805
482	1227	777	Shandong	East	300	2005		Coal	CHP	Extraction condensing	Once-through	5644	5.7	0.450183	0.851562	0.3079	0.43	0.1022	0.0822033	0.0975724	0.506371	1.49452e+07	5.73588e+06	1.87681e+06	1.42242e+06	919886	1228.54	1458.24
482	1227	778	Shandong	East	300	2006		Coal	CHP	Extraction condensing	Once-through	5644	5.7	0.450183	0.852412	0.309	0.43	0.1022	0.0986092	0.0975724	0.506614	1.49509e+07	5.73588e+06	1.88352e+06	1.42296e+06	920571	1474.29	1458.79
482	1227	779	Shandong	East	300	1996		Coal	CHP	Extraction condensing	Circulating	5644	5.6	0.450183	0.876017	0.3793	0.344	0.1022	0.063714	0.0975724	0.519647	1.53805e+07	5.73588e+06	2.31203e+06	1.46385e+06	818750	979.952	1500.71
482	1227	780	Shandong	East	300	1995		Coal	CHP	Extraction condensing	Circulating	5644	9.4	0.450183	0.855614	0.2083	0.344	0.1022	0.0684882	0.0975724	0.490228	1.42252e+07	5.73588e+06	1.2697e+06	1.35389e+06	712224	974.258	1387.98
530	1285	781	Shandong	East	300	2013		Coal	CHP	Extraction condensing	Once-through	1713	9.4	0.387917	0.85	0.2286	0.343	0.1022	0.0857237	0.0975724	0.431571	4.97541e+06	1.73704e+06	422919	473539	219490	426.51	485.462
530	1285	782	Shandong	East	300	2013		Coal	CHP	Extraction condensing	Once-through	1713	2.7	0.387917	0.85	0.2286	0.343	0.1022	0.0857237	0.0975724	0.431571	4.97541e+06	1.73704e+06	422919	473539	219490	426.51	485.462
63	873	783	Shandong	East	300	2012		Coal	CHP	Extraction condensing	Circulating	3160	7.9	0.253402	0.85	1.66852	1.89	0.1022	0.0857237	0.0975724	0.451583	1.80012e+07	2.86394e+06	5.69433e+06	1.71328e+06	2.37368e+06	1543.13	1756.42
63	873	784	Shandong	East	300	2012		Coal	CHP	Extraction condensing	Circulating	3160	7.9	0.253402	0.85	1.66852	1.89	0.1022	0.0857237	0.0975724	0.451583	1.80012e+07	2.86394e+06	5.69433e+06	1.71328e+06	2.37368e+06	1543.13	1756.42
849	2113	785	Shandong	East	300	2012		Coal	CHP	Extraction condensing	Circulating	6164	6.9	0.374695	0.85	0.2286	1.89	0.1022	0.0857237	0.0975724	0.418207	1.82602e+07	6.17115e+06	1.52182e+06	1.73793e+06	3.65052e+06	1565.33	1781.69
849	2113	786	Shandong	East	300	2013		Coal	CHP	Extraction condensing	Circulating	6164	6.9	0.374695	0.85	0.2286	1.89	0.1022	0.0857237	0.0975724	0.418207	1.82602e+07	6.17115e+06	1.52182e+06	1.73793e+06	3.65052e+06	1565.33	1781.69
542	1717	787	Shandong	East	300	2006		Coal	CHP	Extraction condensing	Circulating	5504	9.2	0.376994	0.873107	0.1476	1.608	0.1022	0.0613136	0.191179	0.406717	1.59369e+07	5.62927e+06	877382	1.51681e+06	2.7448e+06	977.148	3046.8
494	33	788	Shandong	East	300	2009		Coal	Electricity	Pure condensing	Circulating	5131	9.2	0.375841	0.85		1.89		0.0690264	0.0975724	0.375841	1.38596e+07	5.20899e+06	0	1.3191e+06	2.90928e+06	956.675	1352.31
494	33	789	Shandong	East	300	2009		Coal	Electricity	Pure condensing	Circulating	5131	6.5	0.375841	0.85		1.89		0.0690264	0.0975724	0.375841	1.38596e+07	5.20899e+06	0	1.3191e+06	2.90928e+06	956.675	1352.31
527	948	790	Shandong	East	300	1999		Coal	Electricity	Pure condensing	Circulating	5390	6.5	0.385266	0.85		1.89		0.0690264	0.0975724	0.385266	1.41879e+07	5.46611e+06	0	1.35034e+06	3.05613e+06	979.336	1384.34
527	948	791	Shandong	East	300	2000		Coal	Electricity	Pure condensing	Circulating	5390	6.6	0.385266	0.85		1.89		0.0690264	0.0975724	0.385266	1.41879e+07	5.46611e+06	0	1.35034e+06	3.05613e+06	979.336	1384.34
527	948	792	Shandong	East	300	2003		Coal	Electricity	Pure condensing	Circulating	5390	6.6	0.385266	0.85		1.89		0.0690264	0.0975724	0.385266	1.41879e+07	5.46611e+06	0	1.35034e+06	3.05613e+06	979.336	1384.34
506	1412	793	Shandong	East	300	2003		Coal	Electricity	Pure condensing	Circulating	5436	6.7	0.380495	0.85		1.89		0.0857237	0.0975724	0.380495	1.43186e+07	5.44818e+06	0	1.36279e+06	3082212	1227.45	1397.1
527	948	794	Shandong	East	300	2002		Coal	Electricity	Pure condensing	Circulating	5390	5.7	0.385266	0.85		1.89		0.0857237	0.0975724	0.385266	1.41879e+07	5.46611e+06	0	1.35034e+06	3.05613e+06	1216.24	1384.34
506	1412	795	Shandong	East	300	2004		Coal	Electricity	Pure condensing	Circulating	5436	5.7	0.380495	0.85		1.89		0.11294	0.0975724	0.380495	1.43186e+07	5.44818e+06	0	1.36279e+06	3082212	1617.15	1397.1
623	1658	796	Shanghai	East	300	1992		Coal	CHP	Extraction condensing	Once-through	2889	5.7	0.349148	0.85	0.2286	0.5	0.0246	0.0280233	0.243383	0.392141	9.2304e+06	2.92979e+06	713259	878512	450896	258.667	2246.52
623	1658	797	Shanghai	East	300	1991		Coal	CHP	Extraction condensing	Once-through	2889	5.7	0.349148	0.833895	0.0343	0.5	0.0246	0.0304238	0.246535	0.356011	8.51961e+06	2.92979e+06	107020	810861	435983	259.198	2100.38
623	1659	798	Shanghai	East	300	2010		Coal	CHP	Extraction condensing	Once-through	5636	6.9	0.373556	0.834506	0.1187	0.46	0.0246	0.0338794	0.0265275	0.396813	1.63618e+07	5.78862e+06	722513	1.55725e+06	795542	554.327	434.038
623	1659	799	Shanghai	East	300	2010		Coal	CHP	Extraction condensing	Once-through	5636	6.9	0.373556	0.825034	0.1383	0.46	0.0246	0.0338794	0.0256987	0.400161	1.65163e+07	5.78862e+06	841816	1.57196e+06	798477	559.563	424.448
637	1422	800	Shanghai	East	300	1990		Coal	Electricity	Pure condensing	Once-through	4559	5.4	0.428223	0.85		0.343		0.0857237	0.0975724	0.428223	1.10036e+07	4.712e+06	0	1.04728e+06	469121	943.27	1073.65
610	1344	801	Shanxi	North	300	2010		Coal	CHP	Extraction condensing	Dry	4511	5.7	0.351143	0.85	0.2286	0.417	0.1156	0.0690264	0.194666	0.394188	1.40192e+07	4.46264e+06	1.11371e+06	1.33429e+06	693071	967.691	2729.06
610	1344	802	Shanxi	North	300	2010		Coal	CHP	Extraction condensing	Dry	4511	5.7	0.351143	0.85	0.2286	0.417	0.1156	0.0690264	0.0975724	0.394188	1.40192e+07	4.46264e+06	1.11371e+06	1.33429e+06	693071	967.691	1367.88
608	441	803	Shanxi	North	300	2011		Coal	CHP	Extraction condensing	Dry	4435	5	0.390159	0.85	0.2286	0.417	0.1156	0.0690264	0.0975724	0.433828	1.25703e+07	4.40183e+06	1.09495e+06	1.19639e+06	681395	867.683	1226.52
608	441	804	Shanxi	North	300	2011		Coal	CHP	Extraction condensing	Dry	4435	6.3	0.390159	0.85	0.2286	0.417	0.1156	0.0690264	0.0975724	0.433828	1.25703e+07	4.40183e+06	1.09495e+06	1.19639e+06	681395	867.683	1226.52
609	1345	805	Shanxi	North	300	2011		Coal	CHP	Extraction condensing	Dry	5094	7.2	0.392652	0.85	0.2286	0.417	0.1156	0.0690264	0.0975724	0.436335	1.4552e+07	5.13292e+06	1.25765e+06	1.385e+06	782643	1004.47	1419.88
610	185	806	Shanxi	North	300	2011		Coal	CHP	Extraction condensing	Dry	4637	6.1	0.375841	0.893428	0.1844	0.33	0.1156	0.0912874	0.100123	0.413101	1.35988e+07	4.72251e+06	923468	1.29428e+06	565816	1241.4	1361.56
610	185	807	Shanxi	North	300	2010		Coal	CHP	Extraction condensing	Dry	4637	3.9	0.375841	0.887164	0.1859	0.33	0.1156	0.0745792	0.0804926	0.41317	1.36146e+07	4.72251e+06	930980	1.29578e+06	566684	1015.36	1095.87
610	1344	808	Shanxi	North	300	2010		Coal	CHP	Extraction condensing	Dry	4511	3.8	0.351143	0.85	0.2286	0.417	0.1156	0.0857237	0.0975724	0.394188	1.40192e+07	4.46264e+06	1.11371e+06	1.33429e+06	693071	1201.77	1367.88
609	1345	809	Shanxi	North	300	2011		Coal	CHP	Extraction condensing	Dry	5094	4.3	0.392652	0.85	0.2286	0.417	0.1156	0.0857237	0.0975724	0.436335	1.4552e+07	5.13292e+06	1.25765e+06	1.385e+06	782643	1247.45	1419.88
670	1487	810	Shanxi	North	300	2006		Coal	CHP	Extraction condensing	Dry	4804	6.05064	0.399026	0.85	0.5025	0.81	0.1156	0.0857237	0.0975724	0.485103	1.49515e+07	4.74212e+06	2.60713e+06	1.42302e+06	1.46876e+06	1281.69	1458.85
670	1487	811	Shanxi	North	300	2007		Coal	CHP	Extraction condensing	Dry	4804	4.1	0.399026	0.85	0.5208	0.81	0.1156	0.0857237	0.0975724	0.487622	1.50632e+07	4.74212e+06	2.70208e+06	1.43365e+06	1.47973e+06	1291.27	1469.75
671	1488	812	Shanxi	North	300	1992		Coal	CHP	Extraction condensing	Dry	3246	4.1	0.399026	0.85	0.2286	0.417	0.1156	0.0857237	0.0975724	0.442732	8.97285e+06	3.20419e+06	801398	854000	498716	769.186	875.503
671	1488	813	Shanxi	North	300	1992		Coal	CHP	Extraction condensing	Dry	3246	4.1	0.399026	0.85	0.2286	0.417	0.1156	0.0857237	0.0975724	0.442732	8.97285e+06	3.20419e+06	801398	854000	498716	769.186	875.503
604	1930	814	Shanxi	North	300	2013		Coal	CHP	Extraction condensing	Dry	1231	4.1	0.401634	0.813445	0.2286	0.63	0.1156	0.0998901	0.0629764	0.443401	3.31306e+06	1.18058e+06	303919	315323	267792	330.942	208.644
604	1930	815	Shanxi	North	300	2013		Coal	CHP	Extraction condensing	Dry	1231	6.05064	0.401634	0.813445	0.2286	0.63	0.1156	0.144286	0.0343754	0.443401	3.31306e+06	1.18058e+06	303919	315323	267792	478.027	113.888
672	1481	816	Shanxi	North	300	2010		Coal	Electricity	Pure condensing	Dry	8352	6.05064	0.378138	0.85		0.417		0.0690264	0.0975724	0.378138	2.24108e+07	8.47438e+06	0	2.13297e+06	1.04484e+06	1546.94	2186.68
671	1486	817	Shanxi	North	300	2001		Coal	Electricity	Pure condensing	Dry	4830	6.05064	0.367964	0.85		0.417		0.0752048	0.0975724	0.367964	1.28438e+07	4.72606e+06	0	1.22242e+06	604233	965.915	1253.2
671	1486	818	Shanxi	North	300	2001		Coal	Electricity	Pure condensing	Dry	4830	6.05064	0.367964	0.85		0.417		0.0752048	0.0975724	0.367964	1.28438e+07	4.72606e+06	0	1.22242e+06	604233	965.915	1253.2
672	1481	819	Shanxi	North	300	2010		Coal	Electricity	Pure condensing	Dry	8352	5.4	0.378138	0.85		0.417		0.0857237	0.0975724	0.378138	2.24108e+07	8.47438e+06	0	2.13297e+06	1.04484e+06	1921.14	2186.68
694	1534	820	Tianjin	North	300	1998		Coal	CHP	Extraction condensing	Circulating	5477	5.4	0.402951	0.849023	0.2461	1.512	0.0646	0.0197469	0.116446	0.449603	1.56309e+07	5.60757e+06	1.45572e+06	1.48768e+06	2.57841e+06	308.661	1820.15
694	1534	821	Tianjin	North	300	1999		Coal	CHP	Extraction condensing	Circulating	5477	5.3	0.402951	0.852838	0.2658	1.512	0.0646	0.0197893	0.102311	0.453146	1.57598e+07	5.60757e+06	1.57225e+06	1.49996e+06	2.58593e+06	311.876	1612.4
694	1534	822	Tianjin	North	300	2007		Coal	CHP	Extraction condensing	Circulating	5477	5.3	0.402951	0.846289	0.2798	1.416	0.0646	0.016701	0.0258866	0.45507	1.58719e+07	5.60757e+06	1.65506e+06	1.51063e+06	2.43355e+06	265.078	410.87
694	1534	823	Tianjin	North	300	2006		Coal	CHP	Extraction condensing	Circulating	5477	5.3	0.402951	0.852199	0.4018	1.416	0.0646	0.0170115	0.0580212	0.474675	1.67052e+07	5.60757e+06	2.37671e+06	1.58993e+06	2.48017e+06	284.18	969.255
680	1524	824	Tianjin	North	300	2008		Coal	CHP	Extraction condensing	Circulating	5346	5.3	0.381677	0.887625	0.3381	1.424	0.0646	0.0293044	0.128756	0.445897	1.64036e+07	5.42149e+06	1.95208e+06	1.56123e+06	2.40992e+06	480.697	2112.06
680	1524	825	Tianjin	North	300	2008		Coal	CHP	Extraction condensing	Circulating	5346	5.8	0.381677	0.887625	0.3887	1.424	0.0646	0.0306888	0.135577	0.454131	1.67327e+07	5.42149e+06	2.24423e+06	1.59255e+06	2.42879e+06	513.508	2268.58
727	1387	826	Xinjiang	Northwest	300	2010		Coal	CHP	Extraction condensing	Circulating	5410	5.8	0.361471	0.85	0.2286	1.89	0.1089	0.0857237	0.0975724	0.404755	1.62806e+07	5316948	1.33566e+06	1.54952e+06	3.21292e+06	1395.63	1588.53
727	1387	827	Xinjiang	Northwest	300	2010		Coal	CHP	Extraction condensing	Circulating	5410	5.8	0.361471	0.85	0.2286	1.89	0.1089	0.0857237	0.0975724	0.404755	1.62806e+07	5316948	1.33566e+06	1.54952e+06	3.21292e+06	1395.63	1588.53
700	1553	828	Xinjiang	Northwest	300	2008		Coal	Electricity	Pure condensing	Circulating	5198	6.05064	0.367964	0.85		1.89		0.0690264	0.0975724	0.367964	1.43869e+07	5.29385e+06	0	1.36928e+06	2947266	993.073	1403.76
700	1553	829	Xinjiang	Northwest	300	2008		Coal	Electricity	Pure condensing	Circulating	5198	6.05064	0.367964	0.85		1.89		0.0690264	0.0975724	0.367964	1.43869e+07	5.29385e+06	0	1.36928e+06	2947266	993.073	1403.76
649	1734	830	Xinjiang	Northwest	300	2010		Coal	Electricity	Pure condensing	Circulating	6898	6.9	0.378138	0.85		1.89		0.0857237	0.0975724	0.378138	1.85093e+07	6.99908e+06	0	1.76164e+06	3911166	1586.69	1806
649	1734	831	Xinjiang	Northwest	300	2010		Coal	Electricity	Pure condensing	Circulating	6898	6.9	0.378138	0.85		1.89		0.0857237	0.0975724	0.378138	1.85093e+07	6.99908e+06	0	1.76164e+06	3911166	1586.69	1806
745	426	832	Yunnan	Southwest	300	2003		Coal	Electricity	Pure condensing	Circulating	2258	8.8	0.360411	0.85		1.89		0.0690264	0.0975724	0.360411	6.29941e+06	2.27037e+06	0	599552	1280286	434.825	614.648
745	426	833	Yunnan	Southwest	300	2006		Coal	Electricity	Pure condensing	Circulating	2258	8.8	0.360411	0.85		1.89		0.0690264	0.0975724	0.360411	6.29941e+06	2.27037e+06	0	599552	1280286	434.825	614.648
745	426	834	Yunnan	Southwest	300	2001		Coal	Electricity	Pure condensing	Circulating	2258	5.1	0.360411	0.85		1.89		0.0857237	0.0975724	0.360411	6.29941e+06	2.27037e+06	0	599552	1280286	540.009	614.648
745	426	835	Yunnan	Southwest	300	2004		Coal	Electricity	Pure condensing	Circulating	2258	5.1	0.360411	0.85		1.89		0.0857237	0.0975724	0.360411	6.29941e+06	2.27037e+06	0	599552	1280286	540.009	614.648
745	426	836	Yunnan	Southwest	300	2001		Coal	Electricity	Pure condensing	Circulating	2258	5.7	0.360411	0.85		1.89		0.11294	0.0975724	0.360411	6.29941e+06	2.27037e+06	0	599552	1280286	711.455	614.648
745	426	837	Yunnan	Southwest	300	2006		Coal	Electricity	Pure condensing	Circulating	2258	5.7	0.360411	0.85		1.89		0.11294	0.194666	0.360411	6.29941e+06	2.27037e+06	0	599552	1280286	711.455	1226.28
742	410	838	Yunnan	Southwest	300	2007		Coal	Electricity	Pure condensing	Circulating	2801	7.2	0.364688	0.85		1.89		0.11294	0.0975724	0.364688	7.56501e+06	2.75887e+06	0	720007	1588167	854.393	738.136
742	410	839	Yunnan	Southwest	300	2006		Coal	Electricity	Pure condensing	Circulating	2801	4.4	0.364688	0.85		1.89		0.11294	0.0975724	0.364688	7.56501e+06	2.75887e+06	0	720007	1588167	854.393	738.136
742	1903	840	Yunnan	Southwest	300	2006		Coal	Electricity	Pure condensing	Circulating	2780	3.8	0.361471	0.85		1.89		0.11294	0.0975724	0.361471	7.60005e+06	2747196	0	723342	1576260	858.35	741.555
742	1903	841	Yunnan	Southwest	300	2006		Coal	Electricity	Pure condensing	Circulating	2780	6.05064	0.361471	0.85		1.89		0.11294	0.0975724	0.361471	7.60005e+06	2747196	0	723342	1576260	858.35	741.555
800	73	842	Zhejiang	East	300	2011		Coal	Electricity	Pure condensing	Once-through	5006	5.4	0.381677	0.85		0.343		0.0690264	0.0975724	0.381677	1.34285e+07	5.12534e+06	0	1.27807e+06	515117	926.919	1310.25
800	73	843	Zhejiang	East	300	2011		Coal	Electricity	Pure condensing	Once-through	5006	5.7	0.381677	0.85		0.343		0.0690264	0.0975724	0.381677	1.34285e+07	5.12534e+06	0	1.27807e+06	515117	926.919	1310.25
796	2089	844	Zhejiang	East	300	2010		Coal	Electricity	Pure condensing	Once-through	5045	8.5	0.366866	0.85		0.343		0.0752048	0.0975724	0.366866	1.38864e+07	5094441	0	1.32165e+06	519131	1044.32	1354.93
825	1986	845	Zhejiang	East	300	1999		Coal	Electricity	Pure condensing	Once-through	3382	8.5	0.442086	0.85		0.343		0.0752048	0.0975724	0.442086	8.11338e+06	3.58681e+06	0	772198	348008	610.165	791.642
824	638	846	Zhejiang	East	300	2002		Coal	Electricity	Pure condensing	Once-through	2612	5.1	0.432746	0.85		0.343		0.0857237	0.0975724	0.432746	6.25147e+06	2.7053e+06	0	594989	268775	535.899	609.97
824	638	847	Zhejiang	East	300	2003		Coal	Electricity	Pure condensing	Once-through	2612	5.1	0.432746	0.85		0.343		0.0857237	0.0975724	0.432746	6.25147e+06	2.7053e+06	0	594989	268775	535.899	609.97
824	638	848	Zhejiang	East	300	2005		Coal	Electricity	Pure condensing	Once-through	2612	9.9	0.432746	0.85		0.343		0.0857237	0.0975724	0.432746	6.25147e+06	2.7053e+06	0	594989	268775	535.899	609.97
824	638	849	Zhejiang	East	300	2006		Coal	Electricity	Pure condensing	Once-through	2612	9.9	0.432746	0.85		0.343		0.0857237	0.0975724	0.432746	6.25147e+06	2.7053e+06	0	594989	268775	535.899	609.97
428	57	850	Inner Mongolia	North	300	2007		Coal gangue	Electricity	Pure condensing	Dry	4844	4.7	0.343296	0.85		0.417		0.339614	0.113603	0.343296	1.37304e+07	4.7136e+06	0	1.29939e+06	605984	4663.04	1559.82
428	57	851	Inner Mongolia	North	300	2007		Coal gangue	Electricity	Pure condensing	Dry	4844	4.7	0.343296	0.85		0.417		0.339614	0.113603	0.343296	1.37304e+07	4.7136e+06	0	1.29939e+06	605984	4663.04	1559.82
352	825	852	Jiangsu	East	300	2009		Coal gangue	Electricity	Pure condensing	Circulating	4615	4.7	0.365774	0.85		1.89		0.339614	0.113603	0.365774	1.29315e+07	4.73001e+06	0	1.22379e+06	2616705	4391.72	1469.06
352	825	853	Jiangsu	East	300	2010		Coal gangue	Electricity	Pure condensing	Circulating	4615	4.7	0.365774	0.85		1.89		0.339614	0.113603	0.365774	1.29315e+07	4.73001e+06	0	1.22379e+06	2616705	4391.72	1469.06
435	1109	854	Jiangsu	East	300	2009		Natural gas	CHP	NGCC	Circulating	7333	1.6	0.316753	0.92	0.2286	0.795	0.0756	0.00181612	0.0426416	0.360768	2.56453e+07	7.4999e+06	1.81043e+06	1.42579e+06	1.88579e+06	46.575	1093.56
435	1109	855	Jiangsu	East	300	2011		Natural gas	CHP	NGCC	Circulating	7333	5.3	0.316753	0.92	0.2286	0.795	0.0756	0.00181612	0.0426416	0.360768	2.56453e+07	7.4999e+06	1.81043e+06	1.42579e+06	1.88579e+06	46.575	1093.56
435	1110	856	Jiangsu	East	300	2011		Natural gas	CHP	NGCC	Circulating	6239	5.3	0.426736	0.92	0.6021	2.85	0.0756	0.00181612	0.0426416	0.534421	1.9426e+07	6.40795e+06	4.05702e+06	1.08002e+06	5.64106e+06	35.28	828.356
435	1110	857	Jiangsu	East	300	2009		Natural gas	CHP	NGCC	Circulating	6239	3.7	0.426736	0.92	1.1455	2.85	0.0756	0.00181612	0.0426416	0.597886	2.34059e+07	6.40795e+06	7.71852e+06	1.30129e+06	5.91786e+06	42.5079	998.065
489	337	858	Qinghai	Northwest	300	2006		Natural gas	Electricity	NGCC	Circulating	2478	3.7	0.485771	0.92		0.795		0.00181612	0.0426416	0.485771	5.42112e+06	2.63342e+06	0	301395	591003	9.84541	231.165
625	1352	859	Shanghai	East	300	2005		Natural gas	CHP	NGCC	Once-through	5781	3.7	0.574299	0.92	1.33344	0.379	0.0246	0.00181612	0.0426416	0.731338	1.9725e+07	6.1311e+06	8.32529e+06	1.09664e+06	862102	35.8231	841.107
625	1352	860	Shanghai	East	300	2005		Natural gas	CHP	NGCC	Once-through	5781	1.8	0.574299	0.92	1.33344	0.379	0.0246	0.00181612	0.0426416	0.731338	1.9725e+07	6.1311e+06	8.32529e+06	1.09664e+06	862102	35.8231	841.107
825	1980	861	Zhejiang	East	300	2014		Natural gas	CHP	NGCC	Once-through	1011	1.8	0.518565	0.92	0.2286	0.379	0.049	0.00181612	0.0426416	0.564387	2.29898e+06	1.05148e+06	249604	127815	127181	4.17523	98.0322
825	1980	862	Zhejiang	East	300	2014		Natural gas	CHP	NGCC	Once-through	1011	4.9	0.518565	0.92	0.2286	0.379	0.049	0.00181612	0.0426416	0.564387	2.29898e+06	1.05148e+06	249604	127815	127181	4.17523	98.0322
825	1980	863	Zhejiang	East	300	2014		Natural gas	CHP	NGCC	Once-through	1011	4.9	0.518565	0.92	0.2286	0.379	0.049	0.00181612	0.0426416	0.564387	2.29898e+06	1.05148e+06	249604	127815	127181	4.17523	98.0322
39	67	864	Beijing	North	298	2013		Natural gas	CHP	NGCC	Circulating	4366	1.9	0.568981	0.92	0.4691	0.795	0.0178	0.00181612	0.0426416	0.647918	1.04638e+07	4.59485e+06	2.19719e+06	581752	1.07346e+06	19.0036	446.194
39	67	865	Beijing	North	298	2013		Natural gas	CHP	NGCC	Circulating	4366	1.9	0.568981	0.92	0.4691	0.795	0.0178	0.00181612	0.0426416	0.647918	1.04638e+07	4.59485e+06	2.19719e+06	581752	1.07346e+06	19.0036	446.194
821	434	866	Zhejiang	East	286.4	2007		Natural gas	Electricity	NGCC	Once-through	2448	2.2	0.536681	0.92		0.379		0.00181612	0.0426416	0.536681	4.59949e+06	2.46846e+06	0	255715	265720	8.35323	196.13
679	628	867	Tianjin	North	265	2012		Coal	Electricity	IGCC	Circulating	4084	31	0.262607	0.92		2.16		0.0857237	0.0975724	0.262607	1.02371e+07	2.68833e+06	0	974326	2.33768e+06	877.563	998.858
640	1383	868	Guangdong	South	262	2011		Natural gas	Electricity	NGCC	Once-through	1371	2.8	0.483858	0.92		0.379		0.00181612	0.0426416	0.483858	2.5977e+06	1.25692e+06	0	144423	136138	4.71774	110.77
44	66	869	Beijing	North	255	2014		Natural gas	CHP	NGCC	Circulating	2397	2.6	0.469084	0.92	0.4691	0.795	0.0178	0.00181612	0.0426416	0.556118	5.69097e+06	2.14323e+06	1.03223e+06	316398	504306	10.3355	242.672
355	801	870	Jiangsu	East	254	2012		Natural gas	CHP	NGCC	Circulating	2747	1.6	0.501633	0.92	0.4691	0.795	0.0756	0.00181612	0.0426416	0.586846	6.20802e+06	2.47167e+06	1.17831e+06	345144	643782	11.2745	264.72
355	801	871	Jiangsu	East	254	2012		Natural gas	CHP	NGCC	Circulating	2747	1.6	0.501633	0.92	0.4691	0.795	0.0756	0.00181612	0.0426416	0.586846	6.20802e+06	2.47167e+06	1.17831e+06	345144	643782	11.2745	264.72
355	801	872	Jiangsu	East	254	2012		Natural gas	CHP	NGCC	Circulating	2747	1.6	0.501633	0.92	0.4691	0.795	0.0756	0.00181612	0.0426416	0.586846	6.20802e+06	2.47167e+06	1.17831e+06	345144	643782	11.2745	264.72
821	434	873	Zhejiang	East	251.6	2007		Natural gas	Electricity	NGCC	Once-through	2448	2.2	0.536681	0.92		0.379		0.00181612	0.0426416	0.536681	4.04061e+06	2.16852e+06	0	224644	233432	7.33824	172.298
821	434	874	Zhejiang	East	251.6	2007		Natural gas	Electricity	NGCC	Once-through	2448	2.2	0.536681	0.92		0.379		0.00181612	0.0426416	0.536681	4.04061e+06	2.16852e+06	0	224644	233432	7.33824	172.298
830	1996	875	Beijing	North	250	2009		Coal	CHP	Extraction condensing	Circulating	4420	1.7	0.54141	0.85	0.4691	2.16	0.0178	0.0857237	0.0975724	0.612403	9.41797e+06	3910374	1.86608e+06	896364	2.42002e+06	807.343	918.933
830	1996	876	Beijing	North	250	2009		Coal	CHP	Extraction condensing	Circulating	4420	1.7	0.54141	0.85	0.4691	2.16	0.0178	0.0857237	0.0975724	0.612403	9.41797e+06	3910374	1.86608e+06	896364	2.42002e+06	807.343	918.933
769	658	877	Zhejiang	East	245	2014		Natural gas	CHP	NGCC	Once-through	232	2.4	0.44854	0.92	0.4691	0.379	0.049	0.00181612	0.0426416	0.536296	549587	199713	95989.1	30555.1	26245.8	0.998117	23.4353
769	658	878	Zhejiang	East	245	2014		Natural gas	CHP	NGCC	Once-through	232	2.4	0.44854	0.92	0.4691	0.379	0.049	0.00181612	0.0426416	0.536296	549587	199713	95989.1	30555.1	26245.8	0.998117	23.4353
39	67	879	Beijing	North	242	2013		Natural gas	CHP	NGCC	Circulating	4366	1.9	0.568981	0.92	0.4691	0.795	0.0178	0.00181612	0.0426416	0.647918	8.49747e+06	3.73139e+06	1.7843e+06	472430	871735	15.4324	362.346
563	1297	880	Shandong	East	232	1993		Coal	CHP	Extraction condensing	Circulating	1875	8.04853	0.379805	0.85	0.4691	2.16	0.1022	0.12301	0.093746	0.461283	4.65556e+06	1.43996e+06	734611	443097	1.01468e+06	572.679	436.44
848	1823	881	Guangdong	South	230	2014		Natural gas	CHP	NGCC	Once-through	6028	2.8	0.374695	0.92	0.4691	0.379	0.0336	0.00181612	0.0426416	0.462166	1.54926e+07	4.85143e+06	2.34136e+06	861336	604131	28.1365	660.631
848	1823	882	Guangdong	South	230	2014		Natural gas	CHP	NGCC	Once-through	6028	2.8	0.374695	0.92	0.4691	0.379	0.0336	0.00181612	0.0426416	0.462166	1.54926e+07	4.85143e+06	2.34136e+06	861336	604131	28.1365	660.631
848	1823	883	Guangdong	South	230	2014		Natural gas	CHP	NGCC	Once-through	6028	2.8	0.374695	0.92	0.4691	0.379	0.0336	0.00181612	0.0426416	0.462166	1.54926e+07	4.85143e+06	2.34136e+06	861336	604131	28.1365	660.631
848	1823	884	Guangdong	South	230	2014		Natural gas	CHP	NGCC	Once-through	6028	2.8	0.374695	0.92	0.4691	0.379	0.0336	0.00181612	0.0426416	0.462166	1.54926e+07	4.85143e+06	2.34136e+06	861336	604131	28.1365	660.631
559	1272	885	Shandong	East	225	2006		Coal	CHP	Extraction condensing	Circulating	4985	7.2	0.363609	0.85	0.4691	2.16	0.1022	0.061706	0.093746	0.444901	1.25338e+07	3.74712e+06	1.89416e+06	1.19291e+06	2.61629e+06	773.409	1174.99
559	1272	886	Shandong	East	225	2006		Coal	CHP	Extraction condensing	Circulating	4985	7.2	0.363609	0.85	0.4691	2.16	0.1022	0.061706	0.093746	0.444901	1.25338e+07	3.74712e+06	1.89416e+06	1.19291e+06	2.61629e+06	773.409	1174.99
486	181	887	Shandong	East	225	1989		Coal	CHP	Extraction condensing	Once-through	5208	3.9	0.344258	0.821266	0.0548367	0.17	0.1022	0.0655162	0.0672963	0.354976	1.20576e+07	4.05396e+06	231328	1.14759e+06	222848	789.97	811.433
486	181	888	Shandong	East	225	1990		Coal	CHP	Extraction condensing	Once-through	5208	3.9	0.344258	0.8191	0.0812406	0.17	0.1022	0.0749548	0.0694032	0.359936	1.21943e+07	4.05396e+06	342712	1.16061e+06	234231	914.025	846.326
43	65	889	Beijing	North	220	1991		Coal	CHP	Extraction condensing	Circulating	6262	7.7	0.413805	0.858625	0.5995	1.48	0.0178	0.00918402	0.0229623	0.513515	1.4549e+07	4.58754e+06	2.97322e+06	1.38472e+06	2.09183e+06	133.619	334.078
43	65	890	Beijing	North	220	1989		Coal	CHP	Extraction condensing	Circulating	6262	7.7	0.413805	0.856687	0.5944	1.48	0.0178	0.0105918	0.027585	0.512597	1.45273e+07	4.58754e+06	2.94793e+06	1.38265e+06	2.09138e+06	153.87	400.737
43	65	891	Beijing	North	220	1988		Coal	CHP	Extraction condensing	Circulating	6262	7.9	0.413805	0.859056	0.6019	1.48	0.0178	0.0105918	0.027585	0.513882	1.45611e+07	4.58754e+06	2.98513e+06	1.38587e+06	2.09204e+06	154.229	401.669
43	65	892	Beijing	North	220	1995		Coal	CHP	Extraction condensing	Circulating	6262	6.9	0.413805	0.856687	0.6289	1.48	0.0178	0.00911698	0.0281091	0.516995	1.47271e+07	4.58754e+06	3.11903e+06	1.40166e+06	2.09443e+06	134.266	413.964
832	2067	893	Chongqing	Southwest	220	1986		Coal	Electricity	Pure condensing	Once-through	4262	6.9	0.321728	0.85		0.556		0.061706	0.093746	0.321728	9.26426e+06	2.98057e+06	0	881735	521328	571.661	868.487
832	2067	894	Chongqing	Southwest	220	1987		Coal	Electricity	Pure condensing	Once-through	4262	6.9	0.321728	0.85		0.556		0.061706	0.093746	0.321728	9.26426e+06	2.98057e+06	0	881735	521328	571.661	868.487
96	409	895	Gansu	Northwest	220	1990		Coal	CHP	Extraction condensing	Circulating	4185	7.5	0.357267	0.85	0.4691	23.384	0.1079	0.0909854	0.127948	0.438419	1.03923e+07	3.0593e+06	1.55484e+06	989095	2.16974e+07	945.546	1329.67
96	409	896	Gansu	Northwest	220	1989		Coal	CHP	Extraction condensing	Circulating	4185	7.8	0.357267	0.85	0.4691	23.384	0.1079	0.656934	0.314186	0.438419	1.03923e+07	3.0593e+06	1.55484e+06	989095	2.16974e+07	6827.05	3265.11
96	409	897	Gansu	Northwest	220	1991		Coal	CHP	Extraction condensing	Circulating	4185	11.8	0.357267	0.85	0.4691	23.384	0.1079	0.656934	0.316942	0.438419	1.03923e+07	3.0593e+06	1.55484e+06	989095	2.16974e+07	6827.05	3293.75
96	409	898	Gansu	Northwest	220	1992		Coal	CHP	Extraction condensing	Circulating	4185	11.8	0.357267	0.85	0.4691	23.384	0.1079	0.113518	0.208117	0.438419	1.03923e+07	3.0593e+06	1.55484e+06	989095	2.16974e+07	1179.71	2162.81
126	1031	899	Guangxi	South	220	1994		Coal	CHP	Extraction condensing	Once-through	4428	7.7	0.372424	0.85	0.4691	0.556	0.0287	0.12301	0.093746	0.453847	1.05046e+07	3.19135e+06	1.64512e+06	999781	588848	1292.16	984.76
126	1031	900	Guangxi	South	220	1995		Coal	CHP	Extraction condensing	Once-through	4428	7.7	0.372424	0.85	0.4691	0.556	0.0287	0.12301	0.093746	0.453847	1.05046e+07	3.19135e+06	1.64512e+06	999781	588848	1292.16	984.76
160	404	901	Hebei	North	220	2006		Coal	CHP	Extraction condensing	Circulating	5057	9	0.378154	0.85	0.4691	2.16	0.0869	0.061706	0.183666	0.459624	1.1965e+07	3.68874e+06	1.87881e+06	1.13878e+06	2.56636e+06	738.31	2197.55
174	534	902	Hebei	North	220	1992		Coal	CHP	Extraction condensing	Circulating	1037	9	0.320888	0.85	0.4691	2.16	0.0869	0.061706	0.093746	0.400492	2.71072e+06	724390	385274	257995	526263	167.268	254.119
174	534	903	Hebei	North	220	1992		Coal	CHP	Extraction condensing	Circulating	1037	8.1	0.320888	0.85	0.4691	2.16	0.0869	0.061706	0.093746	0.400492	2.71072e+06	724390	385274	257995	526263	167.268	254.119
160	482	904	Hebei	North	220	1998		Coal	CHP	Extraction condensing	Circulating	5322	8.1	0.378154	0.85	0.4691	2.16	0.0869	0.12301	0.093746	0.459624	1.25697e+07	3.87361e+06	1.97727e+06	1.19633e+06	2.70084e+06	1546.19	1178.36
160	482	905	Hebei	North	220	1999		Coal	CHP	Extraction condensing	Circulating	5322	7.5	0.378154	0.85	0.4691	2.16	0.0869	0.12301	0.093746	0.459624	1.25697e+07	3.87361e+06	1.97727e+06	1.19633e+06	2.70084e+06	1546.19	1178.36
174	534	906	Hebei	North	220	1985	2008	Coal	CHP	Extraction condensing	Circulating	1037	7.5	0.320888	0.85	0.4691	2.16	0.0869	0.12301	0.093746	0.400492	0	0	0	0	0	0	0
174	534	907	Hebei	North	220	1986	2008	Coal	CHP	Extraction condensing	Circulating	1037	7.5	0.320888	0.85	0.4691	2.16	0.0869	0.12301	0.093746	0.400492	0	0	0	0	0	0	0
174	534	908	Hebei	North	220	1988	2008	Coal	CHP	Extraction condensing	Circulating	1037	11.8	0.320888	0.85	0.4691	2.16	0.0869	0.12301	0.093746	0.400492	0	0	0	0	0	0	0
174	534	909	Hebei	North	220	1989	2008	Coal	CHP	Extraction condensing	Circulating	1037	11.8	0.320888	0.85	0.4691	2.16	0.0869	0.12301	0.093746	0.400492	0	0	0	0	0	0	0
183	860	910	Henan	Central	220	1985		Coal	Electricity	Pure condensing	Circulating	535	11.8	0.319221	0.85		2.16		0.12301	0.093746	0.319221	1.19197e+06	380501	0	113447	254232	146.624	111.742
183	860	911	Henan	Central	220	1986		Coal	Electricity	Pure condensing	Circulating	535	11.8	0.319221	0.85		2.16		0.12301	0.093746	0.319221	1.19197e+06	380501	0	113447	254232	146.624	111.742
713	1952	912	Hubei	Central	220	2004		Coal	Electricity	Pure condensing	Circulating	4009	6.9	0.375841	0.85		2.16		0.061706	0.093746	0.375841	7.90739e+06	2.97192e+06	0	752593	1.90508e+06	487.933	741.286
356	800	913	Jiangsu	East	220	1999		Coal	Electricity	Pure condensing	Circulating	4096	8.3	0.390159	0.85		2.16		0.061706	0.093746	0.390159	7.8906e+06	3.07859e+06	0	750995	1.94642e+06	486.897	739.712
356	800	914	Jiangsu	East	220	1999		Coal	Electricity	Pure condensing	Circulating	4096	5.1	0.390159	0.85		2.16		0.061706	0.093746	0.390159	7.8906e+06	3.07859e+06	0	750995	1.94642e+06	486.897	739.712
383	180	915	Jiangxi	East	220	1996		Coal	Electricity	Pure condensing	Circulating	4093	5.1	0.343296	0.85		2.16		0.061706	0.093746	0.343296	8.65899e+06	2.9726e+06	0	824128	1.94499e+06	534.312	811.746
383	180	916	Jiangxi	East	220	1995		Coal	Electricity	Pure condensing	Circulating	4093	6.4	0.343296	0.85		2.16		0.12301	0.093746	0.343296	8.65899e+06	2.9726e+06	0	824128	1.94499e+06	1065.14	811.746
754	1938	917	Jilin	Northeast	220	1991		Coal	CHP	Extraction condensing	Circulating	2559	11.7	0.432746	0.85	0.4691	2.16	0.1112	0.061706	0.093746	0.513186	5.43662e+06	1.86864e+06	950738	517435	1.32176e+06	335.472	509.661
544	238	918	Shandong	East	220	2007		Coal	CHP	Extraction condensing	Circulating	5150	11.7	0.379321	0.85	0.4691	2.16	0.1022	0.061706	0.093746	0.460797	1.2262e+07	3.79736e+06	1.91337e+06	1.16704e+06	2.64283e+06	756.637	1149.51
544	238	919	Shandong	East	220	2006		Coal	CHP	Extraction condensing	Circulating	5150	8.67368	0.379321	0.85	0.4691	2.16	0.1022	0.061706	0.093746	0.460797	1.2262e+07	3.79736e+06	1.91337e+06	1.16704e+06	2.64283e+06	756.637	1149.51
544	238	920	Shandong	East	220	2007		Coal	CHP	Extraction condensing	Circulating	5150	10.2	0.379321	0.85	0.4691	2.16	0.1022	0.061706	0.093746	0.460797	1.2262e+07	3.79736e+06	1.91337e+06	1.16704e+06	2.64283e+06	756.637	1149.51
544	238	921	Shandong	East	220	2006		Coal	CHP	Extraction condensing	Circulating	5150	10.2	0.379321	0.85	0.4691	2.16	0.1022	0.198657	0.093746	0.460797	1.2262e+07	3.79736e+06	1.91337e+06	1.16704e+06	2.64283e+06	2435.93	1149.51
506	1413	922	Shandong	East	220	1992		Coal	Electricity	Pure condensing	Circulating	6795	8.3	0.351887	0.85		2.16		0.12301	0.093746	0.351887	1.39671e+07	4.91485e+06	0	1.32934e+06	3228984	1718.09	1309.36
506	1413	923	Shandong	East	220	1993		Coal	Electricity	Pure condensing	Circulating	6795	8.67368	0.351887	0.85		2.16		0.12301	0.093746	0.351887	1.39671e+07	4.91485e+06	0	1.32934e+06	3228984	1718.09	1309.36
660	27	924	Sichuan	Southwest	220	1988		Coal	Electricity	Pure condensing	Circulating	1222	8.67368	0.406954	0.85		2.16		0.061706	0.093746	0.406954	2.17194e+06	883878	0	206716	580694	134.022	203.61
293	798	925	Jiangsu	East	220	2011		Natural gas	CHP	NGCC	Circulating	2424	2	0.546222	0.92	0.4691	0.795	0.0756	0.00181612	0.0426416	0.627647	4.4233e+06	1.88141e+06	900582	245920	492042	8.03325	188.617
293	798	926	Jiangsu	East	220	2011		Natural gas	CHP	NGCC	Circulating	2424	2	0.546222	0.92	0.4691	0.795	0.0756	0.00181612	0.0426416	0.627647	4.4233e+06	1.88141e+06	900582	245920	492042	8.03325	188.617
293	798	927	Jiangsu	East	220	2011		Natural gas	CHP	NGCC	Circulating	2424	2	0.546222	0.92	0.4691	0.795	0.0756	0.00181612	0.0426416	0.627647	4.4233e+06	1.88141e+06	900582	245920	492042	8.03325	188.617
293	798	928	Jiangsu	East	220	2011		Natural gas	CHP	NGCC	Circulating	2424	2	0.546222	0.92	0.4691	0.795	0.0756	0.00181612	0.0426416	0.627647	4.4233e+06	1.88141e+06	900582	245920	492042	8.03325	188.617
293	799	929	Jiangsu	East	220	2011		Natural gas	CHP	NGCC	Circulating	3714	1.7	0.509959	0.92	0.4691	0.795	0.0756	0.00181612	0.0426416	0.594576	7.16987e+06	2.89148e+06	1.37985e+06	398620	753895	13.0214	305.735
293	799	930	Jiangsu	East	220	2011		Natural gas	CHP	NGCC	Circulating	3714	1.7	0.509959	0.92	0.4691	0.795	0.0756	0.00181612	0.0426416	0.594576	7.16987e+06	2.89148e+06	1.37985e+06	398620	753895	13.0214	305.735
480	1218	931	Hebei	North	215	1993		Coal	CHP	Extraction condensing	Once-through	5641	9.7	0.372424	0.88395	0.2645	0.2	0.0869	0.0439458	0.0425282	0.423713	1.22328e+07	4.06924e+06	1.15484e+06	1.16427e+06	342919	537.581	520.24
480	1218	932	Hebei	North	215	1992		Coal	CHP	Extraction condensing	Once-through	5641	9.7	0.372424	0.897889	0.2672	0.2	0.0869	0.0439458	0.0737156	0.42485	1.22257e+07	4.06924e+06	1.16663e+06	1.16359e+06	343943	537.267	901.222
269	730	933	Jilin	Northeast	215	1996	2010	Coal	Electricity	Pure condensing	Circulating	3353	9.7	0.384063	0.82924		1.528	0.1112	0.12301	0.093746	0.384063	0	0	0	0	0	0	0
672	1929	934	Shanxi	North	215	1991		Coal	CHP	Extraction condensing	Once-through	3872	9.7	0.361471	0.833285	0.0532	4.18	0.1156	0.107716	0.093746	0.372113	7.67805e+06	2.70623e+06	159437	730765	3.4982e+06	827.048	719.786
672	1929	935	Shanxi	North	215	1990		Coal	CHP	Extraction condensing	Once-through	3872	7.9	0.361471	0.833285	0.087	4.18	0.1156	0.107842	0.093746	0.378629	7.79961e+06	2.70623e+06	260733	742335	3.50991e+06	841.129	731.182
672	1929	936	Shanxi	North	215	1989		Coal	CHP	Extraction condensing	Once-through	3872	7.9	0.361471	0.833285	0.2604	4.18	0.1156	0.0922919	0.093746	0.409357	8.42325e+06	2.70623e+06	780400	801690	3.56998e+06	777.397	789.646
672	1929	937	Shanxi	North	215	1990		Coal	CHP	Extraction condensing	Once-through	3872	7.9	0.361471	0.833285	0.4448	4.18	0.1156	0.0950733	0.093746	0.437783	9.08645e+06	2.70623e+06	1.33303e+06	864811	3.63387e+06	863.878	851.818
825	1984	938	Zhejiang	East	215	1989		Coal	CHP	Extraction condensing	Once-through	4858	7.9	0.380495	0.877367	0.251374	1.29	0.049	0.0449344	0.0350479	0.429337	1.01787e+07	3.46304e+06	945188	968768	1.39368e+06	457.374	356.742
825	1984	939	Zhejiang	East	215	1986		Coal	CHP	Extraction condensing	Once-through	4858	6.8	0.380495	0.877367	0.270608	1.29	0.049	0.0440126	0.340492	0.432682	1.02611e+07	3.46304e+06	1.01751e+06	976614	1.39722e+06	451.62	3493.84
825	1984	940	Zhejiang	East	215	1985		Coal	CHP	Extraction condensing	Once-through	4858	6.8	0.380495	0.877367	0.305	1.29	0.049	0.0443967	0.299698	0.43854	1.04085e+07	3.46304e+06	1.14683e+06	990642	1.40356e+06	462.105	3119.42
825	1984	941	Zhejiang	East	215	1990		Coal	CHP	Extraction condensing	Once-through	4858	10.2	0.380495	0.877367	0.312689	1.29	0.049	0.0448576	0.107828	0.439829	1.04415e+07	3.46304e+06	1.17574e+06	993778	1.40498e+06	468.38	1125.88
15	702	942	Anhui	East	210	2005		Coal	Electricity	Pure condensing	Circulating	1237	8.2	0.352149	0.85		2.16		0.061706	0.093746	0.352149	2.45113e+06	863164	0	233289	561103	151.25	229.784
134	558	943	Guangdong	South	210	2002		Coal	CHP	Extraction condensing	Circulating	9111	6.9	0.347175	0.85	0.627484	2.16	0.0336	0.12301	0.093746	0.449754	2.33176e+07	6.32999e+06	4.32206e+06	2.21928e+06	4.27797e+06	2868.3	2185.93
134	558	944	Guangdong	South	210	2003		Coal	CHP	Extraction condensing	Circulating	9111	8.2	0.347175	0.85	0.627484	2.16	0.0336	0.12301	0.093746	0.449754	2.33176e+07	6.32999e+06	4.32206e+06	2.21928e+06	4.27797e+06	2868.3	2185.93
107	235	945	Guangdong	South	210	2005		Coal	CHP	Extraction condensing	Once-through	6573	8.1	0.372424	0.85	0.4691	0.556	0.0336	0.165483	0.093746	0.453847	1.49377e+07	4.54184e+06	2.33105e+06	1.42171e+06	845787	2471.94	1400.35
187	1176	946	Henan	Central	210	2006		Coal	CHP	Extraction condensing	Circulating	4433	8.1	0.413805	0.764824	0.4379	1.848	0.0825	0.0279791	0.286252	0.48104	9.45886e+06	3.1201e+06	1.46756e+06	900255	1.84143e+06	264.651	2707.62
187	1176	947	Henan	Central	210	2006		Coal	CHP	Extraction condensing	Circulating	4433	8.6	0.413805	0.757196	0.4934	1.848	0.0825	0.0278409	0.207074	0.486733	9.72383e+06	3.1201e+06	1.65356e+06	925474	1.85678e+06	270.72	2013.55
188	417	948	Henan	Central	210	2006		Coal	Electricity	Pure condensing	Circulating	5352	6.9	0.431228	0.85		2.16		0.165483	0.093746	0.431228	8.69782e+06	3.75075e+06	0	827823	2.42767e+06	1439.34	815.386
188	417	949	Henan	Central	210	2006		Coal	Electricity	Pure condensing	Circulating	5352	7.7	0.431228	0.85		2.16		0.198657	0.093746	0.431228	8.69782e+06	3.75075e+06	0	827823	2.42767e+06	1727.89	815.386
245	183	950	Hunan	Central	210	1988		Coal	Electricity	Pure condensing	Once-through	3438	6.7	0.365774	0.85		0.05		0.0514025	0.213153	0.365774	6.62974e+06	2.42499e+06	0	630992	36099	340.786	1413.15
245	183	951	Hunan	Central	210	1989		Coal	Electricity	Pure condensing	Once-through	3438	6.7	0.365774	0.85		0.05		0.0495883	0.197811	0.365774	6.62974e+06	2.42499e+06	0	630992	36099	328.758	1311.44
363	274	952	Jiangxi	East	210	2006		Coal	Electricity	Pure condensing	Circulating	4370	8.67368	0.333967	0.85		2.16		0.198657	0.093746	0.333967	8.73494e+06	2.91718e+06	0	831356	1.98223e+06	1735.26	818.865
648	614	953	Liaoning	Northeast	210	2011		Coal	CHP	Extraction condensing	Circulating	5614	8.67368	0.385266	0.85	0.4691	2.16	0.1167	0.061706	0.093746	0.466753	1.24552e+07	3.89616e+06	1.99095e+06	1.18543e+06	2.77885e+06	768.56	1167.62
648	614	954	Liaoning	Northeast	210	2011		Coal	CHP	Extraction condensing	Circulating	5614	7.3	0.385266	0.85	0.4691	2.16	0.1167	0.12301	0.093746	0.466753	1.24552e+07	3.89616e+06	1.99095e+06	1.18543e+06	2.77885e+06	1532.11	1167.62
582	1117	955	Shandong	East	210	2006		Coal	Electricity	Pure condensing	Circulating	4819	11.7	0.351887	0.85		2.16		0.12301	0.093746	0.351887	9.45522e+06	3.32717e+06	0	899909	2.1859e+06	1163.08	886.389
582	1117	956	Shandong	East	210	2007		Coal	Electricity	Pure condensing	Circulating	4819	7.3	0.351887	0.85		2.16		0.12301	0.093746	0.351887	9.45522e+06	3.32717e+06	0	899909	2.1859e+06	1163.08	886.389
426	1059	957	Henan	Central	205	1999		Coal	CHP	Extraction condensing	Circulating	4036	8	0.363609	0.85	0.4691	2.16	0.0825	0.061706	0.183666	0.444901	9.18015e+06	2.74028e+06	1.39725e+06	873730	1.90241e+06	566.471	1686.08
426	1059	958	Henan	Central	205	1999		Coal	CHP	Extraction condensing	Circulating	4036	8	0.363609	0.85	0.4691	2.16	0.0825	0.061706	0.093746	0.444901	9.18015e+06	2.74028e+06	1.39725e+06	873730	1.90241e+06	566.471	860.603
832	2073	959	Chongqing	Southwest	200	1996		Coal	Electricity	Pure condensing	Once-through	3565	8.4	0.333062	0.85		0.556		0.061706	0.093746	0.333062	7.09784e+06	2.36402e+06	0	675543	396428	437.979	665.394
112	1072	960	Guangdong	South	200	2003		Coal	CHP	Extraction condensing	Once-through	6098	8.4	0.362537	0.85	0.4691	0.556	0.0336	0.061706	0.093746	0.443807	1.35285e+07	4.02614e+06	2.05961e+06	1.28759e+06	747301	834.793	1268.25
112	1075	961	Guangdong	South	200	2003		Coal	Electricity	Pure condensing	Once-through	6214	8.4	0.346197	0.85		0.556		0.061706	0.093746	0.346197	1.25746e+07	4.35328e+06	0	1.1968e+06	690997	775.926	1178.82
136	395	962	Guizhou	Southwest	200	1995	2012	Coal	Electricity	Pure condensing	Circulating	4172	9.7	0.330376	0.85		2.16		0.12301	0.093746	0.330376	0	0	0	0	0	0	0
136	395	963	Guizhou	Southwest	200	2004	2012	Coal	Electricity	Pure condensing	Circulating	4172	6.3	0.330376	0.85		2.16		0.12301	0.093746	0.330376	0	0	0	0	0	0	0
38	52	964	Hebei	North	200	2007		Coal	CHP	Extraction condensing	Circulating	4225	8.3	0.365774	0.85	0.4691	2.16	0.0869	0.061706	0.093746	0.447104	9.49644e+06	2859480	1.427e+06	903833	1.94921e+06	585.988	890.254
167	1507	965	Hebei	North	200	2005		Coal	CHP	Extraction condensing	Circulating	4963	8.3	0.378154	0.85	0.4691	2.16	0.0869	0.061706	0.093746	0.459624	1.08168e+07	3.34466e+06	1.67626e+06	1.0295e+06	2.28968e+06	667.461	1014.03
38	53	966	Hebei	North	200	2007		Coal	CHP	Extraction condensing	Circulating	4963	6	0.379805	0.85	0.4691	2.16	0.0869	0.061706	0.093746	0.461283	1.06232e+07	3.28576e+06	1.67626e+06	1.01108e+06	2.28968e+06	655.517	995.886
38	53	967	Hebei	North	200	2007		Coal	CHP	Extraction condensing	Circulating	4963	8.1	0.379805	0.85	0.4691	2.16	0.0869	0.061706	0.093746	0.461283	1.06232e+07	3.28576e+06	1.67626e+06	1.01108e+06	2.28968e+06	655.517	995.886
38	52	968	Hebei	North	200	2007		Coal	CHP	Extraction condensing	Circulating	4225	8.1	0.365774	0.85	0.4691	2.16	0.0869	0.12301	0.093746	0.447104	9.49644e+06	2859480	1.427e+06	903833	1.94921e+06	1168.16	890.254
650	530	969	Hebei	North	200	2003		Coal	CHP	Extraction condensing	Circulating	5720	8.1	0.401634	0.85	0.4691	2.16	0.0869	0.198657	0.183666	0.482985	1.17579e+07	3809520	1.93194e+06	1.11907e+06	2.63893e+06	2335.8	2159.53
650	530	970	Hebei	North	200	2003		Coal	CHP	Extraction condensing	Circulating	5720	8.1	0.401634	0.85	0.4691	2.16	0.0869	0.198657	0.183666	0.482985	1.17579e+07	3809520	1.93194e+06	1.11907e+06	2.63893e+06	2335.8	2159.53
59	1882	971	Heilongjiang	Northeast	200	1991		Coal	CHP	Extraction condensing	Once-through	4568	8.1	0.330376	0.85	0.4691	0.556	0.0589	0.12301	0.093746	0.410508	1.09341e+07	3.01269e+06	1.54285e+06	1.04066e+06	598836	1345	1025.03
59	1882	972	Heilongjiang	Northeast	200	1992		Coal	CHP	Extraction condensing	Once-through	4568	6.4	0.330376	0.85	0.4691	0.556	0.0589	0.12301	0.093746	0.410508	1.09341e+07	3.01269e+06	1.54285e+06	1.04066e+06	598836	1345	1025.03
59	1882	973	Heilongjiang	Northeast	200	1993		Coal	CHP	Extraction condensing	Once-through	4568	6.4	0.330376	0.85	0.4691	0.556	0.0589	0.12301	0.093746	0.410508	1.09341e+07	3.01269e+06	1.54285e+06	1.04066e+06	598836	1345	1025.03
196	312	974	Heilongjiang	Northeast	200	1982		Coal	CHP	Extraction condensing	Once-through	4035	6.7	0.341389	0.85	0.4691	0.556	0.0589	0.537975	0.227848	0.422023	9.26228e+06	2614680	1.36283e+06	881546	528963	4982.87	2110.39
196	312	975	Heilongjiang	Northeast	200	1983		Coal	CHP	Extraction condensing	Once-through	4035	6.7	0.341389	0.85	0.4691	0.556	0.0589	0.537975	0.215429	0.422023	9.26228e+06	2614680	1.36283e+06	881546	528963	4982.87	1995.37
196	312	976	Heilongjiang	Northeast	200	1984		Coal	CHP	Extraction condensing	Once-through	4035	9.2	0.341389	0.85	0.4691	0.556	0.0589	0.537975	0.402678	0.422023	9.26228e+06	2614680	1.36283e+06	881546	528963	4982.87	3729.72
196	312	977	Heilongjiang	Northeast	200	1987		Coal	CHP	Extraction condensing	Once-through	4035	9.5	0.341389	0.85	0.4691	0.556	0.0589	0.0118354	0.00765188	0.422023	9.26228e+06	2614680	1.36283e+06	881546	528963	109.623	70.8738
196	312	978	Heilongjiang	Northeast	200	1988		Coal	CHP	Extraction condensing	Once-through	4035	7.8	0.341389	0.85	0.4691	0.556	0.0589	0.020443	0.0135463	0.422023	9.26228e+06	2614680	1.36283e+06	881546	528963	189.349	125.47
196	312	979	Heilongjiang	Northeast	200	1989		Coal	CHP	Extraction condensing	Once-through	4035	8.7	0.341389	0.85	0.4691	0.556	0.0589	0.537975	0.298662	0.422023	9.26228e+06	2614680	1.36283e+06	881546	528963	4982.87	2766.29
139	452	980	Heilongjiang	Northeast	200	1986		Coal	CHP	Extraction condensing	Circulating	4499	8.7	0.556109	0.85	3.48	2.41	0.0589	0.12301	0.093746	0.760311	1.88131e+07	3.08703e+06	1.12727e+07	1.79056e+06	2.83248e+06	2314.2	1763.66
139	452	981	Heilongjiang	Northeast	200	1987		Coal	CHP	Extraction condensing	Circulating	4499	8.7	0.556109	0.85	3.48	2.41	0.0589	0.12301	0.093746	0.760311	1.88131e+07	3.08703e+06	1.12727e+07	1.79056e+06	2.83248e+06	2314.2	1763.66
139	450	982	Heilongjiang	Northeast	200	1987		Coal	CHP	Extraction condensing	Circulating	3928	8.7	0.397735	0.852625	0.1308	1.624	0.0589	0.3848	0.30228	0.423894	7.11078e+06	2.65564e+06	369923	676775	1.2976e+06	2736.23	2149.45
139	450	983	Heilongjiang	Northeast	200	1986		Coal	CHP	Extraction condensing	Circulating	3928	6.4	0.397735	0.854544	0.1825	1.624	0.0589	0.3848	0.297522	0.433499	7.28091e+06	2.65564e+06	516139	692968	1.30621e+06	2801.7	2166.23
827	1999	984	Henan	Central	200	1995		Coal	CHP	Extraction condensing	Circulating	4330	8.04853	0.365774	0.85	0.4691	2.16	0.0825	0.061706	0.183666	0.447104	9.53641e+06	2.85884e+06	1.46247e+06	907637	1.99121e+06	588.454	1751.51
827	1999	985	Henan	Central	200	1992		Coal	CHP	Extraction condensing	Circulating	4330	8.04853	0.365774	0.85	0.4691	2.16	0.0825	0.12301	0.093746	0.447104	9.53641e+06	2.85884e+06	1.46247e+06	907637	1.99121e+06	1173.07	894.001
827	1999	986	Henan	Central	200	1993		Coal	CHP	Extraction condensing	Circulating	4330	7.9	0.365774	0.85	0.4691	2.16	0.0825	0.12301	0.093746	0.447104	9.53641e+06	2.85884e+06	1.46247e+06	907637	1.99121e+06	1173.07	894.001
828	1997	987	Henan	Central	200	2008		Coal	CHP	Extraction condensing	Circulating	5056.98	7.9	0.379805	0.85	0.912935	2.16	0.0825	0.12301	0.093746	0.516037	1.27256e+07	3.34797e+06	3.32402e+06	1.21117e+06	2.45884e+06	1565.37	1192.97
828	1997	988	Henan	Central	200	2008		Coal	CHP	Extraction condensing	Circulating	5056.98	10	0.379805	0.85	0.912935	2.16	0.0825	0.12301	0.093746	0.516037	1.27256e+07	3.34797e+06	3.32402e+06	1.21117e+06	2.45884e+06	1565.37	1192.97
192	538	989	Henan	Central	200	2005		Coal	CHP	Extraction condensing	Circulating	5056.98	10	0.379805	0.85	0.4691	4.1	0.0825	0.12301	0.093746	0.461283	1.08244e+07	3.34797e+06	1.708e+06	1.03022e+06	4.28763e+06	1331.51	1014.74
827	1999	990	Henan	Central	200	2007		Coal	CHP	Extraction condensing	Circulating	4330	10	0.365774	0.85	0.4691	2.16	0.0825	0.198657	0.093746	0.447104	9.53641e+06	2.85884e+06	1.46247e+06	907637	1.99121e+06	1894.48	894.001
827	1999	991	Henan	Central	200	2006		Coal	CHP	Extraction condensing	Circulating	4330	10	0.365774	0.85	0.4691	2.16	0.0825	0.198657	0.093746	0.447104	9.53641e+06	2.85884e+06	1.46247e+06	907637	1.99121e+06	1894.48	894.001
713	1675	992	Hubei	Central	200	1996		Coal	Electricity	Pure condensing	Circulating	3850	10	0.310354	0.85		2.16		0.061706	0.093746	0.310354	8.09216e+06	2511432	0	770179	1663200	499.335	758.608
713	1675	993	Hubei	Central	200	1997		Coal	Electricity	Pure condensing	Circulating	3850	10	0.310354	0.85		2.16		0.061706	0.093746	0.310354	8.09216e+06	2511432	0	770179	1663200	499.335	758.608
265	723	994	Hubei	Central	200	1993		Coal	Electricity	Pure condensing	Circulating	3729	9.7	0.376994	0.85		2.16		0.12301	0.093746	0.376994	6.70875e+06	2.52916e+06	0	638511	1610928	825.242	628.918
208	587	995	Inner Mongolia	North	200	2001		Coal	CHP	Extraction condensing	Circulating	5477	9.7	0.388924	0.85	0.4691	2.16	0.1496	0.061706	0.093746	0.470401	1.16668e+07	3.69106e+06	1.84987e+06	1.11039e+06	2.6428e+06	719.909	1093.71
208	587	996	Inner Mongolia	North	200	2002		Coal	CHP	Extraction condensing	Circulating	5477	6.3	0.388924	0.85	0.4691	2.16	0.1496	0.061706	0.093746	0.470401	1.16668e+07	3.69106e+06	1.84987e+06	1.11039e+06	2.6428e+06	719.909	1093.71
36	39	997	Inner Mongolia	North	200	2004		Coal	CHP	Extraction condensing	Circulating	5246	8.3	0.382866	0.85	0.4691	2.16	0.1496	0.061706	0.093746	0.464352	1.11705e+07	3.47873e+06	1.77185e+06	1.06317e+06	2.53134e+06	689.29	1047.19
36	39	998	Inner Mongolia	North	200	2004		Coal	CHP	Extraction condensing	Circulating	5246	8.3	0.382866	0.85	0.4691	2.16	0.1496	0.061706	0.093746	0.464352	1.11705e+07	3.47873e+06	1.77185e+06	1.06317e+06	2.53134e+06	689.29	1047.19
464	1388	999	Inner Mongolia	North	200	2005		Coal	Electricity	Pure condensing	Circulating	4983	6	0.296145	0.85		2.16		0.12301	0.093746	0.296145	1.06853e+07	3.1644e+06	0	1.01699e+06	2152656	1314.4	1001.71
464	1388	1000	Inner Mongolia	North	200	2005		Coal	Electricity	Pure condensing	Circulating	4983	8.1	0.296145	0.85		2.16		0.198657	0.093746	0.296145	1.06853e+07	3.1644e+06	0	1.01699e+06	2152656	2122.72	1001.71
373	913	1001	Jiangxi	East	200	1991		Coal	Electricity	Pure condensing	Circulating	4835	4.7	0.351887	0.85		2.16		0.12301	0.093746	0.351887	9.41809e+06	3.3141e+06	0	896375	2.08872e+06	1158.52	882.908
277	739	1002	Jilin	Northeast	200	1989		Coal	CHP	Extraction condensing	Circulating	6864	4.7	0.352149	0.85	0.4691	2.16	0.1112	0.061706	0.093746	0.43316	1.58774e+07	4.63073e+06	2.31833e+06	1.51114e+06	3.22305e+06	979.729	1488.44
282	414	1003	Jilin	Northeast	200	2010		Coal	CHP	Extraction condensing	Circulating	4402	6.1	0.401634	0.85	0.4691	2.16	0.1112	0.061706	0.093746	0.482985	9.1118e+06	2.95709e+06	1.48678e+06	867224	2.06699e+06	562.253	854.195
282	414	1004	Jilin	Northeast	200	2010		Coal	CHP	Extraction condensing	Circulating	4402	6.1	0.401634	0.85	0.4691	2.16	0.1112	0.061706	0.093746	0.482985	9.1118e+06	2.95709e+06	1.48678e+06	867224	2.06699e+06	562.253	854.195
281	1561	1005	Jilin	Northeast	200	2007		Coal	CHP	Extraction condensing	Circulating	3935	8.04853	0.422337	0.85	0.4691	2.16	0.1112	0.061706	0.093746	0.503175	7.65481e+06	2.57255e+06	1.32905e+06	728554	1.84771e+06	472.348	717.608
275	1737	1006	Jilin	Northeast	200	2006		Coal	CHP	Extraction condensing	Circulating	4548	8.04853	0.437367	0.85	0.4691	2.16	0.1112	0.061706	0.093746	0.5176	8.5829e+06	2.96348e+06	1.5361e+06	816885	2.13555e+06	529.616	804.612
754	1938	1007	Jilin	Northeast	200	1991		Coal	CHP	Extraction condensing	Circulating	2559	8.04853	0.432746	0.85	0.4691	2.16	0.1112	0.061706	0.093746	0.513186	4.94238e+06	1.69877e+06	864307	470395	1.2016e+06	304.974	463.328
755	1936	1008	Jilin	Northeast	200	1995		Coal	CHP	Extraction condensing	Circulating	3793	8.04853	0.402951	0.85	0.4691	2.16	0.1112	0.061706	0.093746	0.48428	7.69494e+06	2.49337e+06	1.28109e+06	732373	1.78103e+06	474.824	721.37
755	1936	1009	Jilin	Northeast	200	1996		Coal	CHP	Extraction condensing	Circulating	3793	8.04853	0.402951	0.85	0.4691	2.16	0.1112	0.061706	0.093746	0.48428	7.69494e+06	2.49337e+06	1.28109e+06	732373	1.78103e+06	474.824	721.37
755	1936	1010	Jilin	Northeast	200	2010		Coal	CHP	Extraction condensing	Circulating	3793	8.04853	0.402951	0.85	0.4691	2.16	0.1112	0.061706	0.093746	0.48428	7.69494e+06	2.49337e+06	1.28109e+06	732373	1.78103e+06	474.824	721.37
755	1936	1011	Jilin	Northeast	200	2007		Coal	CHP	Extraction condensing	Circulating	3793	8.04853	0.402951	0.85	0.4691	2.16	0.1112	0.061706	0.183666	0.48428	7.69494e+06	2.49337e+06	1.28109e+06	732373	1.78103e+06	474.824	1413.3
277	739	1012	Jilin	Northeast	200	1987		Coal	CHP	Extraction condensing	Circulating	6864	8.04853	0.352149	0.85	0.4691	2.16	0.1112	0.12301	0.093746	0.43316	1.58774e+07	4.63073e+06	2.31833e+06	1.51114e+06	3.22305e+06	1953.07	1488.44
754	176	1013	Jilin	Northeast	200	2005		Coal	CHP	Extraction condensing	Circulating	5056.98	8.6	0.379805	0.85	0.41713	2.16	0.1112	0.12301	0.093746	0.453675	1.06018e+07	3.34797e+06	1.51878e+06	1.00903e+06	2.3535e+06	1304.12	993.874
754	176	1014	Jilin	Northeast	200	2005		Coal	CHP	Extraction condensing	Circulating	5056.98	8.6	0.379805	0.85	0.41713	2.16	0.1112	0.12301	0.093746	0.453675	1.06018e+07	3.34797e+06	1.51878e+06	1.00903e+06	2.3535e+06	1304.12	993.874
754	176	1015	Jilin	Northeast	200	2007		Coal	CHP	Extraction condensing	Circulating	5056.98	8.04853	0.379805	0.85	0.41713	2.16	0.1112	0.12301	0.093746	0.453675	1.06018e+07	3.34797e+06	1.51878e+06	1.00903e+06	2.3535e+06	1304.12	993.874
754	176	1016	Jilin	Northeast	200	2009		Coal	CHP	Extraction condensing	Circulating	5056.98	8.04853	0.379805	0.85	0.41713	2.16	0.1112	0.12301	0.093746	0.453675	1.06018e+07	3.34797e+06	1.51878e+06	1.00903e+06	2.3535e+06	1304.12	993.874
754	1933	1017	Jilin	Northeast	200	1995		Coal	CHP	Extraction condensing	Circulating	5056.98	8.04853	0.379805	0.85	0.4691	2.16	0.1112	0.12301	0.093746	0.461283	1.08244e+07	3.34797e+06	1.708e+06	1.03022e+06	2.37454e+06	1331.51	1014.74
754	1933	1018	Jilin	Northeast	200	1996		Coal	CHP	Extraction condensing	Circulating	5056.98	8.3	0.379805	0.85	0.4691	2.16	0.1112	0.12301	0.093746	0.461283	1.08244e+07	3.34797e+06	1.708e+06	1.03022e+06	2.37454e+06	1331.51	1014.74
754	1933	1019	Jilin	Northeast	200	2007		Coal	CHP	Extraction condensing	Circulating	5056.98	8.3	0.379805	0.85	0.4691	2.16	0.1112	0.12301	0.093746	0.461283	1.08244e+07	3.34797e+06	1.708e+06	1.03022e+06	2.37454e+06	1331.51	1014.74
754	1933	1020	Jilin	Northeast	200	2010		Coal	CHP	Extraction condensing	Circulating	5056.98	8.2	0.379805	0.85	0.4691	2.16	0.1112	0.12301	0.093746	0.461283	1.08244e+07	3.34797e+06	1.708e+06	1.03022e+06	2.37454e+06	1331.51	1014.74
281	1561	1021	Jilin	Northeast	200	2007		Coal	CHP	Extraction condensing	Circulating	3935	8.2	0.422337	0.85	0.4691	2.16	0.1112	0.198657	0.093746	0.503175	7.65481e+06	2.57255e+06	1.32905e+06	728554	1.84771e+06	1520.68	717.608
275	1737	1022	Jilin	Northeast	200	2006		Coal	CHP	Extraction condensing	Circulating	4548	9.2	0.437367	0.85	0.4691	2.16	0.1112	0.198657	0.093746	0.5176	8.5829e+06	2.96348e+06	1.5361e+06	816885	2.13555e+06	1705.06	804.612
269	730	1023	Jilin	Northeast	200	1992	2010	Coal	Electricity	Pure condensing	Circulating	3353	9.5	0.384063	0.85		2.16		0.165483	0.093746	0.384063	0	0	0	0	0	0	0
647	1392	1024	Liaoning	Northeast	200	2007		Coal	CHP	Extraction condensing	Circulating	5118	7.5	0.351143	0.85	0.4691	2.16	0.1167	0.061706	0.093746	0.432123	1.15099e+07	3.32752e+06	1.72861e+06	1.09547e+06	2.41271e+06	710.231	1079.01
647	1392	1025	Liaoning	Northeast	200	1990		Coal	CHP	Extraction condensing	Circulating	5118	7.5	0.351143	0.85	0.4691	2.16	0.1167	0.12301	0.093746	0.432123	1.15099e+07	3.32752e+06	1.72861e+06	1.09547e+06	2.41271e+06	1415.83	1079.01
647	1392	1026	Liaoning	Northeast	200	1991		Coal	CHP	Extraction condensing	Circulating	5118	2.7	0.351143	0.85	0.4691	2.16	0.1167	0.12301	0.093746	0.432123	1.15099e+07	3.32752e+06	1.72861e+06	1.09547e+06	2.41271e+06	1415.83	1079.01
403	403	1027	Liaoning	Northeast	200	1972	2010	Coal	CHP	Extraction condensing	Circulating	6372	6.2	0.337637	0.85	0.4691	2.16	0.1167	0.12301	0.093746	0.418113	0	0	0	0	0	0	0
403	403	1028	Liaoning	Northeast	200	1975	2010	Coal	CHP	Extraction condensing	Circulating	6372	8.3	0.337637	0.85	0.4691	2.16	0.1167	0.12301	0.093746	0.418113	0	0	0	0	0	0	0
648	614	1029	Liaoning	Northeast	200	2010		Coal	CHP	Extraction condensing	Circulating	5614	9.4	0.385266	0.85	0.4691	2.16	0.1167	0.198657	0.183666	0.466753	1.18621e+07	3.71063e+06	1.89614e+06	1.12898e+06	2.64653e+06	2356.49	2178.66
648	614	1030	Liaoning	Northeast	200	2010		Coal	CHP	Extraction condensing	Circulating	5614	9.4	0.385266	0.85	0.4691	2.16	0.1167	0.198657	0.093746	0.466753	1.18621e+07	3.71063e+06	1.89614e+06	1.12898e+06	2.64653e+06	2356.49	1112.02
409	303	1031	Liaoning	Northeast	200	1996		Coal	Electricity	Pure condensing	Circulating	4232	7.9	0.391401	0.85		2.16		0.061706	0.093746	0.391401	7.1388e+06	2.79414e+06	0	679442	1.82822e+06	440.507	669.234
409	303	1032	Liaoning	Northeast	200	2001		Coal	Electricity	Pure condensing	Circulating	4232	8.67368	0.391401	0.85		2.16		0.12301	0.093746	0.391401	7.1388e+06	2.79414e+06	0	679442	1.82822e+06	878.142	669.234
602	198	1033	Shanxi	North	200	1984		Coal	CHP	Extraction condensing	Circulating	5539	7.6	0.370181	0.85	0.4691	2.16	0.1156	0.061706	0.093746	0.451577	1.21016e+07	3.66505e+06	1.87081e+06	1.15179e+06	2.60911e+06	746.744	1134.48
602	198	1034	Shanxi	North	200	1984		Coal	CHP	Extraction condensing	Circulating	5539	7.6	0.370181	0.85	0.4691	2.16	0.1156	0.061706	0.093746	0.451577	1.21016e+07	3.66505e+06	1.87081e+06	1.15179e+06	2.60911e+06	746.744	1134.48
602	198	1035	Shanxi	North	200	1985		Coal	CHP	Extraction condensing	Circulating	5539	7.6	0.370181	0.85	0.4691	2.16	0.1156	0.061706	0.093746	0.451577	1.21016e+07	3.66505e+06	1.87081e+06	1.15179e+06	2.60911e+06	746.744	1134.48
602	198	1036	Shanxi	North	200	1987		Coal	CHP	Extraction condensing	Circulating	5539	7.6	0.370181	0.85	0.4691	2.16	0.1156	0.061706	0.093746	0.451577	1.21016e+07	3.66505e+06	1.87081e+06	1.15179e+06	2.60911e+06	746.744	1134.48
602	198	1037	Shanxi	North	200	1988		Coal	CHP	Extraction condensing	Circulating	5539	11.8	0.370181	0.85	0.4691	2.16	0.1156	0.061706	0.093746	0.451577	1.21016e+07	3.66505e+06	1.87081e+06	1.15179e+06	2.60911e+06	746.744	1134.48
602	198	1038	Shanxi	North	200	1986		Coal	CHP	Extraction condensing	Circulating	5539	6.2	0.370181	0.85	0.4691	2.16	0.1156	0.12301	0.093746	0.451577	1.21016e+07	3.66505e+06	1.87081e+06	1.15179e+06	2.60911e+06	1488.62	1134.48
660	27	1039	Sichuan	Southwest	200	1989		Coal	Electricity	Pure condensing	Circulating	1222	6.2	0.406954	0.85		2.16		0.061706	0.093746	0.406954	1.97449e+06	803525	0	187924	527904	121.838	185.1
50	721	1040	Sichuan	Southwest	200	1994		Coal	Electricity	Pure condensing	Circulating	776	6.2	0.351887	0.85		2.16		0.12301	0.093746	0.351887	1.38455e+06	487204	0	131775	335232	170.313	129.796
50	721	1041	Sichuan	Southwest	200	1994		Coal	Electricity	Pure condensing	Circulating	776	5.8	0.351887	0.85		2.16		0.198657	0.093746	0.351887	1.38455e+06	487204	0	131775	335232	275.05	129.796
680	1536	1042	Tianjin	North	200	1989		Coal	Electricity	Pure condensing	Circulating	5145	8.3	0.361471	0.85		2.16		0.061706	0.093746	0.361471	9.61275e+06	3.47473e+06	0	914903	2.22264e+06	593.165	901.157
680	1536	1043	Tianjin	North	200	1988		Coal	Electricity	Pure condensing	Circulating	5145	4.8	0.361471	0.85		2.16		0.12301	0.093746	0.361471	9.61275e+06	3.47473e+06	0	914903	2.22264e+06	1182.46	901.157
680	1536	1044	Tianjin	North	200	1992		Coal	Electricity	Pure condensing	Circulating	5145	12.8	0.361471	0.85		2.16		0.12301	0.093746	0.361471	9.61275e+06	3.47473e+06	0	914903	2.22264e+06	1182.46	901.157
680	1536	1045	Tianjin	North	200	1993		Coal	Electricity	Pure condensing	Circulating	5145	11.8	0.361471	0.85		2.16		0.12301	0.093746	0.361471	9.61275e+06	3.47473e+06	0	914903	2.22264e+06	1182.46	901.157
702	1731	1046	Xinjiang	Northwest	200	2000		Coal	Electricity	Pure condensing	Circulating	4320	11.8	0.388924	0.85		2.16		0.061706	0.093746	0.388924	7.38964e+06	2.87401e+06	0	703316	1.86624e+06	455.985	692.749
702	1731	1047	Xinjiang	Northwest	200	2001		Coal	Electricity	Pure condensing	Circulating	4320	10.2	0.388924	0.85		2.16		0.061706	0.093746	0.388924	7.38964e+06	2.87401e+06	0	703316	1.86624e+06	455.985	692.749
702	1731	1048	Xinjiang	Northwest	200	2003		Coal	Electricity	Pure condensing	Circulating	4320	11.8	0.388924	0.85		2.16		0.061706	0.093746	0.388924	7.38964e+06	2.87401e+06	0	703316	1.86624e+06	455.985	692.749
702	1731	1049	Xinjiang	Northwest	200	2003		Coal	Electricity	Pure condensing	Circulating	4320	12.8	0.388924	0.85		2.16		0.061706	0.093746	0.388924	7.38964e+06	2.87401e+06	0	703316	1.86624e+06	455.985	692.749
456	1447	1050	Inner Mongolia	North	200	2007		Coal gangue	CHP	Extraction condensing	Circulating	6561	9.6	0.316753	0.85	0.4691	2.16	0.1496	0.339614	0.113603	0.396099	1.60889e+07	4.27042e+06	2.21599e+06	1.5226e+06	3.16586e+06	5464.03	1827.76
456	1447	1051	Inner Mongolia	North	200	2007		Coal gangue	CHP	Extraction condensing	Circulating	6561	9.6	0.316753	0.85	0.4691	2.16	0.1496	0.339614	0.113603	0.396099	1.60889e+07	4.27042e+06	2.21599e+06	1.5226e+06	3.16586e+06	5464.03	1827.76
446	1636	1052	Inner Mongolia	North	200	2006		Coal gangue	CHP	Extraction condensing	Circulating	7042	9.6	0.325995	0.85	0.4691	2.16	0.1496	0.339614	0.113603	0.405894	1.68582e+07	4.5835e+06	2.37845e+06	1.5954e+06	3.39796e+06	5725.28	1915.15
692	1546	1053	Tianjin	North	200	2013		Natural gas	CHP	NGCC	Circulating	4842	1.4	0.409667	0.92	0.311728	0.795	0.0646	0.00181612	0.0426416	0.471871	9.57206e+06	3.43743e+06	1086760	532173	840083	17.384	408.168
692	1546	1054	Tianjin	North	200	2013		Natural gas	CHP	NGCC	Circulating	4842	1.4	0.409667	0.92	0.311728	0.795	0.0646	0.00181612	0.0426416	0.471871	9.57206e+06	3.43743e+06	1086760	532173	840083	17.384	408.168
713	1673	1055	Hubei	Central	200	1996		Waste heat	Electricity	Pure condensing	Circulating	4916	8.24091	0.355382	0.8		9.61				0.355382	9.139e+06	3.24783e+06	0		9448552
713	1673	1056	Hubei	Central	200	1997		Waste heat	Electricity	Pure condensing	Circulating	4916	8.24091	0.355382	0.8		9.61				0.355382	9.139e+06	3.24783e+06	0		9448552
709	1671	1057	Hubei	Central	185	2010		Natural gas	Electricity	NGCC	Circulating	3957	3.40486	0.481275	0.92		0.795		0.00181612	0.0426416	0.481275	5.28935e+06	2.54563e+06	0	294069	581976	9.60611	225.546
435	1811	1058	Jiangsu	East	183	2005		Coal	CHP	Extraction condensing	Circulating	5747	1.6	0.520763	0.85	0.4691	2.16	0.0756	0.12301	0.093746	0.594262	9.24351e+06	3.72555e+06	1.77607e+06	879760	2.40595e+06	1137.04	866.542
35	18	1059	Liaoning	Northeast	180	2006		Blast furnace gas	Electricity	CGCC	Circulating	2347	6.8	0.419454	0.92		1.68		0.106266	0.228473	0.419454	3.37925e+06	1.41744e+06	0	878544	709733	359.101	772.066
641	1118	1060	Guangdong	South	180	2001	2009	Natural gas	CHP	NGCC	Once-through	1441	3.1	0.458582	0.92	0.4691	0.379	0.0336	0.00181612	0.0426416	0.546027	0	0	0	0	0	0	0
640	1120	1061	Guangdong	South	180	2014		Natural gas	Electricity	NGCC	Once-through	2408	3.4	0.481275	0.92		0.379		0.00181612	0.0426416	0.481275	3.15141e+06	1.51669e+06	0	175207	164274	5.72334	134.381
640	1120	1062	Guangdong	South	180	2014		Natural gas	Electricity	NGCC	Once-through	2408	2.8	0.481275	0.92		0.379		0.00181612	0.0426416	0.481275	3.15141e+06	1.51669e+06	0	175207	164274	5.72334	134.381
831	1381	1063	Guangdong	South	180	2005		Natural gas	Electricity	NGCC	Once-through	1334	2.8	0.46203	0.92		0.379		0.00181612	0.0426416	0.46203	1.81481e+06	838499	0	100897	91005.5	3.29593	77.3867
831	1381	1064	Guangdong	South	180	2005		Natural gas	Electricity	NGCC	Once-through	1334	3	0.46203	0.92		0.379		0.00181612	0.0426416	0.46203	1.81481e+06	838499	0	100897	91005.5	3.29593	77.3867
109	729	1065	Guangdong	South	180	2004		Natural gas	CHP	NGCC	Once-through	1261	3	0.446909	0.92	0.4691	0.379	0.0336	0.00181612	0.0426416	0.534708	2.21031e+06	801603	383315	122885	98904.8	4.01418	94.251
109	729	1066	Guangdong	South	180	2005		Natural gas	CHP	NGCC	Once-through	1261	1.4	0.446909	0.92	0.4691	0.379	0.0336	0.00181612	0.0426416	0.534708	2.21031e+06	801603	383315	122885	98904.8	4.01418	94.251
641	1118	1067	Guangdong	South	180	2001		Natural gas	CHP	NGCC	Once-through	1441	1.4	0.458582	0.92	0.4691	0.379	0.0336	0.00181612	0.0426416	0.546027	2.4492e+06	904821	438031	136167	113023	4.44805	104.438
641	1118	1068	Guangdong	South	180	2005		Natural gas	CHP	NGCC	Once-through	1441	1.6	0.458582	0.92	0.4691	0.379	0.0336	0.00181612	0.0426416	0.546027	2.4492e+06	904821	438031	136167	113023	4.44805	104.438
641	1118	1069	Guangdong	South	180	2005		Natural gas	CHP	NGCC	Once-through	1441	1.6	0.458582	0.92	0.4691	0.379	0.0336	0.00181612	0.0426416	0.546027	2.4492e+06	904821	438031	136167	113023	4.44805	104.438
103	1566	1070	Guangdong	South	180	2014		Natural gas	CHP	NGCC	Once-through	1645	1.9	0.463774	0.92	0.4691	0.379	0.0336	0.00181612	0.0426416	0.551026	2.78451e+06	1039311	500042	154809	129023	5.05701	118.736
103	1566	1071	Guangdong	South	180	2014		Natural gas	CHP	NGCC	Once-through	1645	1.9	0.463774	0.92	0.4691	0.379	0.0336	0.00181612	0.0426416	0.551026	2.78451e+06	1039311	500042	154809	129023	5.05701	118.736
135	674	1072	Guangdong	South	180	2007		Natural gas	CHP	NGCC	Once-through	3412	4.7	0.532035	0.92	0.4691	0.379	0.0336	0.00181612	0.0426416	0.614823	5.19163e+06	2.16233e+06	1.03717e+06	288637	267616	9.42864	221.38
135	674	1073	Guangdong	South	180	2007		Natural gas	CHP	NGCC	Once-through	3412	3.1	0.532035	0.92	0.4691	0.379	0.0336	0.00181612	0.0426416	0.614823	5.19163e+06	2.16233e+06	1.03717e+06	288637	267616	9.42864	221.38
847	2096	1074	Guangdong	South	180	2005		Natural gas	CHP	NGCC	Once-through	2754	3.1	0.476357	0.92	0.4691	0.379	0.0336	0.00181612	0.0426416	0.563055	4.58136e+06	1.7489e+06	837152	254707	216006	8.3203	195.357
847	2096	1075	Guangdong	South	180	2005		Natural gas	CHP	NGCC	Once-through	2754	3.1	0.476357	0.92	0.4691	0.379	0.0336	0.00181612	0.0426416	0.563055	4.58136e+06	1.7489e+06	837152	254707	216006	8.3203	195.357
64	288	1076	Guangdong	South	180	2011		Natural gas	CHP	NGCC	Once-through	1295	2.5	0.481275	0.92	0.4691	0.379	0.0336	0.00181612	0.0426416	0.567723	2.12268e+06	815664	393650	118013	101572	3.85504	90.5144
64	288	1077	Guangdong	South	180	2011		Natural gas	CHP	NGCC	Once-through	1295	2.5	0.481275	0.92	0.4691	0.379	0.0336	0.00181612	0.0426416	0.567723	2.12268e+06	815664	393650	118013	101572	3.85504	90.5144
160	480	1078	Hebei	North	180	2009		Natural gas	CHP	NGCC	Circulating	5776	2.2	0.42089	0.92	0.4691	0.795	0.0869	0.00181612	0.0426416	0.509078	1.03832e+07	3.56693e+06	1.75577e+06	577268	979122	18.8571	442.756
345	190	1079	Jiangsu	East	180	2013		Natural gas	CHP	NGCC	Circulating	1662	2.2	0.548661	0.92	0.4691	0.795	0.0756	0.00181612	0.0426416	0.629836	2.48458e+06	1.0619e+06	505209	138134	276026	4.5123	105.946
345	190	1080	Jiangsu	East	180	2013		Natural gas	CHP	NGCC	Circulating	1662	2	0.548661	0.92	0.4691	0.795	0.0756	0.00181612	0.0426416	0.629836	2.48458e+06	1.0619e+06	505209	138134	276026	4.5123	105.946
668	1469	1081	Jiangsu	East	180	2005		Natural gas	CHP	NGCC	Circulating	4661	2	0.423793	0.92	0.4691	0.795	0.0756	0.00181612	0.0426416	0.511965	8.5529e+06	2.972e+06	1.41684e+06	475511	774102	15.5331	364.71
668	1469	1082	Jiangsu	East	180	2005		Natural gas	CHP	NGCC	Circulating	4661	2.8	0.423793	0.92	0.4691	0.795	0.0756	0.00181612	0.0426416	0.511965	8.5529e+06	2.972e+06	1.41684e+06	475511	774102	15.5331	364.71
394	232	1083	Tibet	Southwest	180	2011		Natural gas	Electricity	NGCC	Circulating	727	2.8	0.376994	0.92		0.795		0.00181612	0.0426416	0.376994	1.20713e+06	455079	0	67111.9	104034	2.19229	51.4738
229	488	1084	Hubei	Central	176.5	1996		Natural gas	Electricity	NGCC	Circulating	577	3.40486	0.481275	0.92		0.795		0.00181612	0.0426416	0.481275	735843	354143	0	40910.3	80963.2	1.33638	31.3775
630	1191	1085	Shanghai	East	170	2014		Coal	Electricity	Pure condensing	Once-through	3437	3.9	0.378154	0.85		0.556		0.12301	0.093746	0.378154	5.34547e+06	2.02141e+06	0	508760	324865	657.545	501.116
486	1279	1086	Shandong	East	168	1988		Natural gas	CHP	NGCC	Circulating	1602	3.40486	0.481275	0.92	0.4691	0.795	0.1022	0.00181612	0.0426416	0.567723	2.43866e+06	935900	454506	135581	260414	4.4289	103.988
486	1279	1087	Shandong	East	168	1988		Natural gas	CHP	NGCC	Circulating	1602	3.40486	0.481275	0.92	0.4691	0.795	0.1022	0.00181612	0.0426416	0.567723	2.43866e+06	935900	454506	135581	260414	4.4289	103.988
426	186	1088	Henan	Central	165	1999		Coal	CHP	Extraction condensing	Circulating	4428	5.2	0.392652	0.85	0.4691	2.16	0.0825	0.12301	0.093746	0.474107	7.80189e+06	2.49346e+06	1.23384e+06	742552	1.67993e+06	959.708	731.396
426	186	1089	Henan	Central	165	1999		Coal	CHP	Extraction condensing	Circulating	4428	5.2	0.392652	0.85	0.4691	2.16	0.0825	0.12301	0.093746	0.474107	7.80189e+06	2.49346e+06	1.23384e+06	742552	1.67993e+06	959.708	731.396
593	1915	1090	Shandong	East	165	2005		Coal	Electricity	Pure condensing	Circulating	5073	7.7	0.349148	0.85		2.16		0.061706	0.093746	0.349148	7.96606e+06	2.78133e+06	0	758177	1.80802e+06	491.554	746.787
593	1915	1091	Shandong	East	165	2005		Coal	Electricity	Pure condensing	Circulating	5073	7.7	0.349148	0.85		2.16		0.12301	0.093746	0.349148	7.96606e+06	2.78133e+06	0	758177	1.80802e+06	979.904	746.787
40	70	1092	Beijing	North	160.6	2000		Coal	CHP	Extraction condensing	Circulating	2363	6.7	0.434276	0.85	0.4691	2.16	0.0178	0.061706	0.093746	0.514649	3.68911e+06	1.27466e+06	640881	351115	831123	227.64	345.839
36	1699	1093	Inner Mongolia	North	155	2004		Coal	Electricity	Pure condensing	Circulating	7411	8.04853	0.349148	0.85		2.16		0.12301	0.093746	0.349148	1.10505e+07	3.85827e+06	0	1.05175e+06	2.4812e+06	1359.32	1035.94
36	1699	1094	Inner Mongolia	North	155	2005		Coal	Electricity	Pure condensing	Circulating	7411	8.04853	0.349148	0.85		2.16		0.12301	0.093746	0.349148	1.10505e+07	3.85827e+06	0	1.05175e+06	2.4812e+06	1359.32	1035.94
36	1699	1095	Inner Mongolia	North	155	2007		Coal	Electricity	Pure condensing	Circulating	7411	8.04853	0.349148	0.85		2.16		0.12301	0.093746	0.349148	1.10505e+07	3.85827e+06	0	1.05175e+06	2.4812e+06	1359.32	1035.94
36	1699	1096	Inner Mongolia	North	155	2007		Coal	Electricity	Pure condensing	Circulating	7411	8.04853	0.349148	0.85		2.16		0.12301	0.093746	0.349148	1.10505e+07	3.85827e+06	0	1.05175e+06	2.4812e+06	1359.32	1035.94
566	1439	1097	Shandong	East	155	2006		Coal	CHP	Extraction condensing	Circulating	5056.98	8.04853	0.379805	0.85	0.4691	2.64	0.1022	0.061706	0.093746	0.461283	8.3889e+06	2.59468e+06	1.3237e+06	798421	2.2046e+06	517.646	786.426
566	1439	1098	Shandong	East	155	2007		Coal	CHP	Extraction condensing	Circulating	5056.98	9	0.379805	0.85	0.4691	2.64	0.1022	0.061706	0.093746	0.461283	8.3889e+06	2.59468e+06	1.3237e+06	798421	2.2046e+06	517.646	786.426
52	1755	1099	Shandong	East	155	2006		Coal	CHP	Extraction condensing	Circulating	7414	9	0.379805	0.85	0.61311	2.16	0.1022	0.12301	0.093746	0.480918	1.29998e+07	3.80404e+06	2.53644e+06	1.23727e+06	2.74143e+06	1599.11	1218.68
52	1755	1100	Shandong	East	155	2006		Coal	CHP	Extraction condensing	Circulating	7414	9	0.379805	0.85	0.61311	3.564	0.1022	0.12301	0.093746	0.480918	1.29998e+07	3.80404e+06	2.53644e+06	1.23727e+06	4.35487e+06	1599.11	1218.68
52	1755	1101	Shandong	East	155	2006		Coal	CHP	Extraction condensing	Circulating	7414	9	0.379805	0.85	0.61311	3.571	0.1022	0.12301	0.093746	0.480918	1.29998e+07	3.80404e+06	2.53644e+06	1.23727e+06	4.36291e+06	1599.11	1218.68
52	1753	1102	Shandong	East	155	2006		Coal	CHP	Extraction condensing	Circulating	5845	6.8	0.32861	0.85	0.994712	2.16	0.1022	0.12301	0.093746	0.473424	1.28487e+07	2.96797e+06	3.24426e+06	1.22289e+06	2.28847e+06	1580.52	1204.51
52	1753	1103	Shandong	East	155	2006		Coal	CHP	Extraction condensing	Circulating	5845	6.8	0.32861	0.85	0.994712	2.16	0.1022	0.12301	0.093746	0.473424	1.28487e+07	2.96797e+06	3.24426e+06	1.22289e+06	2.28847e+06	1580.52	1204.51
52	1753	1104	Shandong	East	155	2007		Coal	CHP	Extraction condensing	Circulating	5845	6.8	0.32861	0.85	0.994712	2.16	0.1022	0.12301	0.093746	0.473424	1.28487e+07	2.96797e+06	3.24426e+06	1.22289e+06	2.28847e+06	1580.52	1204.51
52	1753	1105	Shandong	East	155	2008		Coal	CHP	Extraction condensing	Circulating	5845	6.8	0.32861	0.85	0.994712	2.16	0.1022	0.12301	0.093746	0.473424	1.28487e+07	2.96797e+06	3.24426e+06	1.22289e+06	2.28847e+06	1580.52	1204.51
52	1760	1106	Shandong	East	155	2006		Coal	CHP	Extraction condensing	Circulating	6822	6.7	0.371299	0.85	0.193829	2.16	0.1022	0.12301	0.093746	0.408666	1.04232e+07	3.54782e+06	737844	992039	2.35941e+06	1282.16	977.134
52	1760	1107	Shandong	East	155	2007		Coal	CHP	Extraction condensing	Circulating	6822	6.7	0.371299	0.85	0.193829	2.16	0.1022	0.12301	0.093746	0.408666	1.04232e+07	3.54782e+06	737844	992039	2.35941e+06	1282.16	977.134
52	1760	1108	Shandong	East	155	2007		Coal	CHP	Extraction condensing	Circulating	6822	6.7	0.371299	0.85	0.193829	2.16	0.1022	0.12301	0.093746	0.408666	1.04232e+07	3.54782e+06	737844	992039	2.35941e+06	1282.16	977.134
52	1760	1109	Shandong	East	155	2007		Coal	CHP	Extraction condensing	Circulating	6822	6.7	0.371299	0.85	0.193829	2.16	0.1022	0.12301	0.093746	0.408666	1.04232e+07	3.54782e+06	737844	992039	2.35941e+06	1282.16	977.134
8	1070	1110	Anhui	East	153	2007		Blast furnace gas	Electricity	Pure condensing	Circulating	638	11.46	0.386316	0.92		3.22		0.106266	0.228473	0.386316	805400	311139	0	209390	314317	85.587	184.012
43	1436	1111	Beijing	North	150	2011		Blast furnace gas	Electricity	CGCC	Circulating	5491	8.3	0.371095	0.92		1.68		0.106266	0.228473	0.371095	7.33824e+06	2.72318e+06	0	1.90781e+06	1.38373e+06	779.808	1676.59
160	485	1112	Hebei	North	150	2009		Blast furnace gas	Electricity	Pure condensing	Circulating	2870	8.16	0.202471	0.92		3.22		0.106266	0.228473	0.202471	6.50626e+06	1317330	0	1.69151e+06	1386210	691.397	1486.5
448	40	1113	Inner Mongolia	North	150	2008		Blast furnace gas	CHP	CGCC	Circulating	5505	9	0.30802	0.92	0.4691	1.68	0.1496	0.106266	0.228473	0.391089	1.02982e+07	2705157	1.39449e+06	2.67734e+06	1.59588e+06	1094.35	2352.85
448	40	1114	Inner Mongolia	North	150	2008		Blast furnace gas	CHP	CGCC	Circulating	5505	9	0.30802	0.92	0.4691	1.68	0.1496	0.106266	0.228473	0.391089	1.02982e+07	2705157	1.39449e+06	2.67734e+06	1.59588e+06	1094.35	2352.85
637	47	1115	Shanghai	East	150	1997		Blast furnace gas	Electricity	CGCC	Once-through	7329	15	0.371299	0.92		0.556		0.106266	0.228473	0.371299	9.77426e+06	3.62917e+06	0	2.54114e+06	611239	1038.68	2233.15
99	864	1116	Gansu	Northwest	150	2008		Coal	CHP	Extraction condensing	Dry	4756	6.9	0.348159	0.85	0.4691	0.59	0.1079	0.061706	0.093746	0.429043	8.17437e+06	2.35251e+06	1.20476e+06	778003	550900	504.407	766.314
99	864	1117	Gansu	Northwest	150	2008		Coal	CHP	Extraction condensing	Dry	4756	6.9	0.348159	0.85	0.4691	0.59	0.1079	0.061706	0.093746	0.429043	8.17437e+06	2.35251e+06	1.20476e+06	778003	550900	504.407	766.314
103	234	1118	Guangdong	South	150	2003		Coal	CHP	Extraction condensing	Once-through	2776	8.04853	0.474517	0.85	0.4691	0.556	0.0336	0.198657	0.093746	0.552441	3.91056e+06	1.46306e+06	703200	372191	255146	776.861	366.599
747	237	1119	Guangdong	South	150	2005		Coal	Electricity	Pure condensing	Once-through	5087	8.04853	0.351887	0.85		0.556		0.12301	0.093746	0.351887	7.12932e+06	2.50872e+06	0	678540	424256	876.976	668.345
111	1726	1120	Guangdong	South	150	2004		Coal	Electricity	Pure condensing	Once-through	5670	9.2	0.362537	0.85		0.556		0.198657	0.093746	0.362537	7.80363e+06	2.8291e+06	0	742718	472878	1550.25	731.559
111	1726	1121	Guangdong	South	150	2004		Coal	Electricity	Pure condensing	Once-through	5670	8.4	0.362537	0.85		0.556		0.198657	0.093746	0.362537	7.80363e+06	2.8291e+06	0	742718	472878	1550.25	731.559
734	474	1122	Hainan	South	150	2013		Coal	CHP	Extraction condensing	Once-through	3945	8.4	0.556109	0.85	0.4691	0.556	0.0253	0.12301	0.093746	0.625124	4.17513e+06	1.66802e+06	999324	397372	354296	513.582	391.402
734	474	1123	Hainan	South	150	2013		Coal	CHP	Extraction condensing	Once-through	3945	7	0.556109	0.85	0.4691	0.556	0.0253	0.12301	0.093746	0.625124	4.17513e+06	1.66802e+06	999324	397372	354296	513.582	391.402
734	474	1124	Hainan	South	150	2011		Coal	CHP	Extraction condensing	Once-through	3945	8.04853	0.556109	0.85	0.4691	0.556	0.0253	0.165483	0.093746	0.625124	4.17513e+06	1.66802e+06	999324	397372	354296	690.913	391.402
734	474	1125	Hainan	South	150	2013		Coal	CHP	Extraction condensing	Once-through	3945	8.9	0.556109	0.85	0.4691	0.556	0.0253	0.165483	0.093746	0.625124	4.17513e+06	1.66802e+06	999324	397372	354296	690.913	391.402
446	616	1126	Inner Mongolia	North	150	2005		Coal	CHP	Extraction condensing	Circulating	6643	8.9	0.379805	0.85	0.4691	2.16	0.1496	0.061706	0.093746	0.461283	1.06644e+07	3.2985e+06	1.68276e+06	1.015e+06	2.40407e+06	658.06	999.748
451	665	1127	Inner Mongolia	North	150	2006		Coal	CHP	Extraction condensing	Circulating	5624	8.9	0.352149	0.85	0.4691	2.16	0.1496	0.061706	0.093746	0.43316	9.50671e+06	2.75756e+06	1.42464e+06	904810	2.0353e+06	586.621	891.216
446	616	1128	Inner Mongolia	North	150	2005		Coal	CHP	Extraction condensing	Circulating	6643	15	0.379805	0.85	0.4691	2.16	0.1496	0.12301	0.093746	0.461283	1.06644e+07	3.2985e+06	1.68276e+06	1.015e+06	2.40407e+06	1311.83	999.748
451	665	1129	Inner Mongolia	North	150	2007		Coal	CHP	Extraction condensing	Circulating	5624	15	0.352149	0.85	0.4691	2.16	0.1496	0.198657	0.093746	0.43316	9.50671e+06	2.75756e+06	1.42464e+06	904810	2.0353e+06	1888.58	891.216
461	1137	1130	Inner Mongolia	North	150	2006		Coal	Electricity	Pure condensing	Circulating	5250	21.7	0.351887	0.85		2.16		0.12301	0.093746	0.351887	7.35776e+06	2.5891e+06	0	700282	1701000	905.077	689.761
461	1137	1131	Inner Mongolia	North	150	2007		Coal	Electricity	Pure condensing	Circulating	5250	21.7	0.351887	0.85		2.16		0.12301	0.093746	0.351887	7.35776e+06	2.5891e+06	0	700282	1701000	905.077	689.761
477	1858	1132	Ningxia	Northwest	150	2006		Coal	CHP	Extraction condensing	Dry	6961	8.04853	0.379805	0.85	0.4691	0.59	0.1239	0.12301	0.093746	0.461283	1.11749e+07	3.4564e+06	1.76332e+06	1.06359e+06	834524	1374.63	1047.61
477	1858	1133	Ningxia	Northwest	150	2006		Coal	CHP	Extraction condensing	Dry	6961	8.04853	0.379805	0.85	0.4691	0.59	0.1239	0.12301	0.093746	0.461283	1.11749e+07	3.4564e+06	1.76332e+06	1.06359e+06	834524	1374.63	1047.61
544	238	1134	Shandong	East	150	2003		Coal	CHP	Extraction condensing	Circulating	5150	21.7	0.379321	0.85	0.4691	2.16	0.1022	0.061706	0.093746	0.460797	8.36043e+06	2589111	1.30457e+06	795712	1.80193e+06	515.889	783.757
544	238	1135	Shandong	East	150	2003		Coal	CHP	Extraction condensing	Circulating	5150	21.7	0.379321	0.85	0.4691	2.16	0.1022	0.061706	0.093746	0.460797	8.36043e+06	2589111	1.30457e+06	795712	1.80193e+06	515.889	783.757
583	1485	1136	Shandong	East	150	2008		Coal	CHP	Extraction condensing	Circulating	6426	7	0.379805	0.85	0.4691	2.16	0.1022	0.061706	0.093746	0.461283	1.03161e+07	3.19075e+06	1.6278e+06	981842	2.24838e+06	636.564	967.091
571	1519	1137	Shandong	East	150	2003		Coal	CHP	Extraction condensing	Circulating	5425	2.4	0.376994	0.94639	0.1578	2.08	0.1022	0.00459356	0.0129114	0.410669	7.7152e+06	2724435	462275	734301	1.73984e+06	35.4402	99.6137
571	1519	1138	Shandong	East	150	2003		Coal	CHP	Extraction condensing	Circulating	5425	9.2	0.376994	0.952458	0.1087	1.784	0.1022	0.00833647	0.0284821	0.400732	7.56107e+06	2724435	318437	719632	1.48427e+06	63.0326	215.355
665	1832	1139	Sichuan	Southwest	150	2006	2013	Coal	Electricity	Pure condensing	Circulating	3060	8.67368	0.351887	0.85		2.16		0.12301	0.093746	0.351887	0	0	0	0	0	0	0
94	2053	1140	Xinjiang	Northwest	150	2012		Coal	Electricity	Pure condensing	Circulating	6681	8.67368	0.351887	0.85		2.16		0.061706	0.093746	0.351887	9.36328e+06	3.29482e+06	0	891159	2.16464e+06	577.771	877.77
94	2053	1141	Xinjiang	Northwest	150	2013		Coal	Electricity	Pure condensing	Circulating	6681	8.67368	0.351887	0.85		2.16		0.061706	0.093746	0.351887	9.36328e+06	3.29482e+06	0	891159	2.16464e+06	577.771	877.77
94	2053	1142	Xinjiang	Northwest	150	2008		Coal	Electricity	Pure condensing	Circulating	6681	8.67368	0.351887	0.85		2.16		0.12301	0.093746	0.351887	9.36328e+06	3.29482e+06	0	891159	2.16464e+06	1151.78	877.77
94	2053	1143	Xinjiang	Northwest	150	2008		Coal	Electricity	Pure condensing	Circulating	6681	8.67368	0.351887	0.85		2.16		0.12301	0.093746	0.351887	9.36328e+06	3.29482e+06	0	891159	2.16464e+06	1151.78	877.77
470	1477	1144	Zhejiang	East	150	2004		Coal	CHP	Extraction condensing	Circulating	5773	8.67368	0.329491	0.85	0.566803	2.16	0.049	0.12301	0.093746	0.423253	1.06981e+07	2.83997e+06	1.76696e+06	1.0182e+06	1.95703e+06	1315.97	1002.9
470	1477	1145	Zhejiang	East	150	2005		Coal	CHP	Extraction condensing	Circulating	5773	8.67368	0.329491	0.85	0.566803	2.16	0.049	0.12301	0.093746	0.423253	1.06981e+07	2.83997e+06	1.76696e+06	1.0182e+06	1.95703e+06	1315.97	1002.9
470	1477	1146	Zhejiang	East	150	2006		Coal	CHP	Extraction condensing	Circulating	5773	9.9	0.329491	0.85	0.566803	2.16	0.049	0.12301	0.093746	0.423253	1.06981e+07	2.83997e+06	1.76696e+06	1.0182e+06	1.95703e+06	1315.97	1002.9
776	1813	1147	Zhejiang	East	150	2009		Coal	CHP	Extraction condensing	Once-through	1840	7.6	0.270705	0.85	0.4691	0.556	0.049	0.12301	0.093746	0.346001	3.66821e+06	844560	466098	349125	176295	451.225	343.88
776	1813	1148	Zhejiang	East	150	2009		Coal	CHP	Extraction condensing	Once-through	1840	7.6	0.270705	0.85	0.4691	0.556	0.049	0.12301	0.093746	0.346001	3.66821e+06	844560	466098	349125	176295	451.225	343.88
446	1636	1149	Inner Mongolia	North	150	2006		Coal gangue	CHP	Extraction condensing	Circulating	7042	21.5054	0.325995	0.85	0.4691	2.16	0.1496	0.339614	0.113603	0.405894	1.26437e+07	3.43762e+06	1.78384e+06	1.19655e+06	2.54847e+06	4293.96	1436.36
446	1636	1150	Inner Mongolia	North	150	2006		Coal gangue	CHP	Extraction condensing	Circulating	7042	21.5054	0.325995	0.85	0.4691	2.16	0.1496	0.339614	0.113603	0.405894	1.26437e+07	3.43762e+06	1.78384e+06	1.19655e+06	2.54847e+06	4293.96	1436.36
408	305	1151	Liaoning	Northeast	150	2007		Coal gangue	CHP	Extraction condensing	Circulating	7740	9.6	0.330376	0.85	0.4691	2.16	0.1167	0.339614	0.113603	0.410508	1.2237e+07	3.28076e+06	1.96065e+06	1.15806e+06	2.73657e+06	4155.86	1390.17
408	305	1152	Liaoning	Northeast	150	2007		Coal gangue	CHP	Extraction condensing	Circulating	7740	9.6	0.330376	0.85	0.4691	2.16	0.1167	0.339614	0.113603	0.410508	1.2237e+07	3.28076e+06	1.96065e+06	1.15806e+06	2.73657e+06	4155.86	1390.17
581	2065	1153	Shandong	East	150	2007		Coal gangue	Electricity	Pure condensing	Circulating	5138	8.6	0.346197	0.85		2.16		0.339614	0.113603	0.346197	7.32505e+06	2.53591e+06	0	693214	1664712	2487.69	832.149
581	2065	1154	Shandong	East	150	2007		Coal gangue	Electricity	Pure condensing	Circulating	5138	8.6	0.346197	0.85		2.16		0.339614	0.113603	0.346197	7.32505e+06	2.53591e+06	0	693214	1664712	2487.69	832.149
849	2113	1155	Shandong	East	145	2003		Coal	CHP	Extraction condensing	Circulating	6164	7.3	0.374695	0.85	0.4691	2.16	0.1022	0.137866	0.0918328	0.45614	9.73614e+06	2.98272e+06	1.50938e+06	926646	2.08482e+06	1342.28	894.097
849	2113	1156	Shandong	East	145	2003		Coal	CHP	Extraction condensing	Circulating	6164	7.3	0.374695	0.85	0.4691	2.16	0.1022	0.137866	0.0918328	0.45614	9.73614e+06	2.98272e+06	1.50938e+06	926646	2.08482e+06	1342.28	894.097
849	2113	1157	Shandong	East	145	2003		Coal	CHP	Extraction condensing	Circulating	6164	7.3	0.374695	0.85	0.4691	2.16	0.1022	0.198267	0.0918328	0.45614	9.73614e+06	2.98272e+06	1.50938e+06	926646	2.08482e+06	1930.36	894.097
849	2113	1158	Shandong	East	145	2003		Coal	CHP	Extraction condensing	Circulating	6164	7.3	0.374695	0.85	0.4691	2.16	0.1022	0.198267	0.0918328	0.45614	9.73614e+06	2.98272e+06	1.50938e+06	926646	2.08482e+06	1930.36	894.097
600	968	1159	Shandong	East	145	2004		Coal	Electricity	Pure condensing	Circulating	5347	8.8	0.347175	0.85		2.16		0.137866	0.0918328	0.347175	7.33208e+06	2.54551e+06	0	697837	1.67468e+06	1010.84	673.325
600	968	1160	Shandong	East	145	2003		Coal	Electricity	Pure condensing	Circulating	5347	8.8	0.347175	0.85		2.16		0.198267	0.0918328	0.347175	7.33208e+06	2.54551e+06	0	697837	1.67468e+06	1453.71	673.325
600	968	1161	Shandong	East	145	2000		Coal	Electricity	Pure condensing	Circulating	5347	8.8	0.347175	0.85		2.16		0.198267	0.0918328	0.347175	7.33208e+06	2.54551e+06	0	697837	1.67468e+06	1453.71	673.325
600	968	1162	Shandong	East	145	2001		Coal	Electricity	Pure condensing	Circulating	5347	8.8	0.347175	0.85		2.16		0.198267	0.0918328	0.347175	7.33208e+06	2.54551e+06	0	697837	1.67468e+06	1453.71	673.325
494	33	1163	Shandong	East	145	2003		Coal	Electricity	Pure condensing	Circulating	5131	6	0.375841	0.85		2.16		0.198267	0.0918328	0.375841	6.69879e+06	2.51768e+06	0	637563	1.60703e+06	1328.15	615.169
494	33	1164	Shandong	East	145	2003		Coal	Electricity	Pure condensing	Circulating	5131	6	0.375841	0.85		2.16		0.198267	0.0918328	0.375841	6.69879e+06	2.51768e+06	0	637563	1.60703e+06	1328.15	615.169
828	898	1165	Henan	Central	143	2009		Coal	Heat	No turbine	None	4414.35			0.85			0.0825	0.137866	0.0918328	0.85	2.67354e+06	0	2.27251e+06	254456	187482	368.59	245.518
310	846	1166	Jiangsu	East	140	2003		Coal	CHP	Extraction condensing	Circulating	5216	6.5	0.39391	0.85	0.4691	2.16	0.0756	0.0615889	0.0918328	0.475355	7.69079e+06	2.45799e+06	1.2332e+06	731978	1.67055e+06	473.668	706.267
310	846	1167	Jiangsu	East	140	2003		Coal	CHP	Extraction condensing	Circulating	5216	6.5	0.39391	0.85	0.4691	2.16	0.0756	0.0615889	0.0918328	0.475355	7.69079e+06	2.45799e+06	1.2332e+06	731978	1.67055e+06	473.668	706.267
534	1005	1168	Shandong	East	140	2003		Coal	CHP	Extraction condensing	Circulating	5104	5.2	0.375841	0.85	0.4691	2.16	0.1022	0.137866	0.0918328	0.457296	7.90819e+06	2.43865e+06	1.20672e+06	752669	1.66678e+06	1090.27	726.231
534	1005	1169	Shandong	East	140	2003		Coal	CHP	Extraction condensing	Circulating	5104	5.2	0.375841	0.85	0.4691	2.16	0.1022	0.198267	0.0918328	0.457296	7.90819e+06	2.43865e+06	1.20672e+06	752669	1.66678e+06	1567.93	726.231
592	1417	1170	Shandong	East	140	1983		Coal	Electricity	Pure condensing	Circulating	5850	6.5	0.384063	0.85		2.16		0.0615889	0.0918328	0.384063	7.17788e+06	2756754	0	683161	1769040	442.078	659.165
539	1022	1171	Shandong	East	140	1997		Coal	Electricity	Pure condensing	Circulating	5171	6.1	0.386478	0.85		2.16		0.165092	0.0918328	0.386478	6.33207e+06	2.44721e+06	0	602661	1.56371e+06	1045.38	581.492
539	1022	1172	Shandong	East	140	1998		Coal	Electricity	Pure condensing	Circulating	5171	6.1	0.386478	0.85		2.16		0.165092	0.0918328	0.386478	6.33207e+06	2.44721e+06	0	602661	1.56371e+06	1045.38	581.492
539	1022	1173	Shandong	East	140	2003		Coal	Electricity	Pure condensing	Circulating	5171	6.1	0.386478	0.85		2.16		0.165092	0.0918328	0.386478	6.33207e+06	2.44721e+06	0	602661	1.56371e+06	1045.38	581.492
539	1022	1174	Shandong	East	140	2003		Coal	Electricity	Pure condensing	Circulating	5171	6.1	0.386478	0.85		2.16		0.198267	0.0918328	0.386478	6.33207e+06	2.44721e+06	0	602661	1.56371e+06	1255.44	581.492
734	2027	1175	Hainan	South	138.7	1993		Natural gas	Electricity	NGCC	Once-through	3447	1.9	0.413805	0.92		0.379		0.00181612	0.0426416	0.413805	4.08032e+06	1.68845e+06	0	226851	181199	7.41035	173.991
734	2027	1176	Hainan	South	138.7	1993		Natural gas	Electricity	NGCC	Once-through	3447	1.9	0.413805	0.92		0.379		0.00181612	0.0426416	0.413805	4.08032e+06	1.68845e+06	0	226851	181199	7.41035	173.991
142	640	1177	Hainan	South	138	1989		Coal	CHP	Extraction condensing	Once-through	6861	8	0.361471	0.85	0.4691	0.556	0.0253	0.137866	0.0918328	0.442719	1.05564e+07	3.13586e+06	1.59895e+06	1.00472e+06	566884	1455.37	969.424
142	640	1178	Hainan	South	138	1990		Coal	CHP	Extraction condensing	Once-through	6861	8	0.361471	0.85	0.4691	0.556	0.0253	0.137866	0.0918328	0.442719	1.05564e+07	3.13586e+06	1.59895e+06	1.00472e+06	566884	1455.37	969.424
142	640	1179	Hainan	South	138	1999		Coal	CHP	Extraction condensing	Once-through	6861	8	0.361471	0.85	0.4691	0.556	0.0253	0.137866	0.0918328	0.442719	1.05564e+07	3.13586e+06	1.59895e+06	1.00472e+06	566884	1455.37	969.424
142	640	1180	Hainan	South	138	2000		Coal	CHP	Extraction condensing	Once-through	6861	8	0.361471	0.85	0.4691	0.556	0.0253	0.137866	0.0918328	0.442719	1.05564e+07	3.13586e+06	1.59895e+06	1.00472e+06	566884	1455.37	969.424
310	846	1181	Jiangsu	East	138	1995		Coal	CHP	Extraction condensing	Circulating	5216	6.5	0.39391	0.85	0.4691	2.16	0.0756	0.137866	0.0918328	0.475355	7.58092e+06	2.42287e+06	1.21558e+06	721521	1.64668e+06	1045.15	696.178
310	846	1182	Jiangsu	East	138	1995		Coal	CHP	Extraction condensing	Circulating	5216	6.5	0.39391	0.85	0.4691	2.16	0.0756	0.198267	0.0918328	0.475355	7.58092e+06	2.42287e+06	1.21558e+06	721521	1.64668e+06	1503.05	696.178
322	1555	1183	Jiangsu	East	137.5	1979	2009	Coal	CHP	Extraction condensing	Once-through	5004	4.9	0.388924	0.85	0.4691	0.556	0.0756	0.137866	0.0918328	0.470401	0	0	0	0	0	0	0
322	1555	1184	Jiangsu	East	137.5	1980	2009	Coal	CHP	Extraction condensing	Once-through	5004	4.9	0.388924	0.85	0.4691	0.556	0.0756	0.137866	0.0918328	0.470401	0	0	0	0	0	0	0
322	1555	1185	Jiangsu	East	137.5	1995	2009	Coal	CHP	Extraction condensing	Once-through	5004	4.9	0.388924	0.85	0.4691	0.556	0.0756	0.137866	0.0918328	0.470401	0	0	0	0	0	0	0
322	1555	1186	Jiangsu	East	137.5	1996	2009	Coal	CHP	Extraction condensing	Once-through	5004	4.9	0.388924	0.85	0.4691	0.556	0.0756	0.137866	0.0918328	0.470401	0	0	0	0	0	0	0
254	1705	1187	Hunan	Central	135	2005		Blast furnace gas	CHP	CGCC	Circulating	5682	10.5	0.320888	0.92	0.4691	1.68	0.039	0.106266	0.228473	0.40513	9.11011e+06	2.4715e+06	1.2954e+06	2.36847e+06	1.3392e+06	968.099	2081.41
561	1286	1188	Shandong	East	135	2010		Blast furnace gas	Electricity	Pure condensing	Circulating	3435	11.46	0.386316	0.92		3.22		0.106266	0.228473	0.386316	3.82613e+06	1.4781e+06	0	994727	1.49319e+06	406.59	874.168
561	1286	1189	Shandong	East	135	2010		Blast furnace gas	Electricity	Pure condensing	Circulating	3435	11.46	0.386316	0.92		3.22		0.106266	0.228473	0.386316	3.82613e+06	1.4781e+06	0	994727	1.49319e+06	406.59	874.168
32	1774	1190	Anhui	East	135	2004		Coal	CHP	Extraction condensing	Circulating	3743	9	0.34234	0.85	0.4691	2.16	0.085	0.137866	0.0918328	0.423011	5.91912e+06	1.68267e+06	853339	563358	1.16399e+06	816.046	543.569
32	1774	1191	Anhui	East	135	2005		Coal	CHP	Extraction condensing	Circulating	3743	9	0.34234	0.85	0.4691	2.16	0.085	0.137866	0.0918328	0.423011	5.91912e+06	1.68267e+06	853339	563358	1.16399e+06	816.046	543.569
32	1775	1192	Anhui	East	135	2005		Coal	CHP	Extraction condensing	Circulating	1223	8.04853	0.349148	0.85	0.4691	2.16	0.085	0.137866	0.0918328	0.430064	1.88569e+06	543856	278823	179473	380327	259.973	173.169
34	610	1193	Anhui	East	135	2005		Coal	Electricity	Pure condensing	Circulating	1668	8.2	0.338567	0.85		2.16		0.198267	0.183666	0.338567	2.20519e+06	746607	0	209881	486389	437.217	405.018
34	610	1194	Anhui	East	135	2006		Coal	Electricity	Pure condensing	Circulating	1668	10	0.338567	0.85		2.16		0.198267	0.0918328	0.338567	2.20519e+06	746607	0	209881	486389	437.217	202.509
845	2080	1195	Chongqing	Southwest	135	2008		Coal	CHP	Extraction condensing	Circulating	6570	8.3	0.497571	0.85	0.4691	2.16	0.049	0.137866	0.0918328	0.573498	7.60184e+06	2.90565e+06	1.49785e+06	723512	1.98921e+06	1048.04	698.098
845	2080	1196	Chongqing	Southwest	135	2008		Coal	CHP	Extraction condensing	Circulating	6570	2.4	0.497571	0.85	0.4691	2.16	0.049	0.198267	0.183666	0.573498	7.60184e+06	2.90565e+06	1.49785e+06	723512	1.98921e+06	1507.19	1396.2
103	234	1197	Guangdong	South	135	2005		Coal	CHP	Extraction condensing	Once-through	2776	1.3	0.474517	0.85	0.4691	0.556	0.0336	0.0615889	0.183666	0.552441	3.5195e+06	1.31676e+06	632880	334972	229631	216.762	646.412
118	1898	1198	Guangdong	South	135	2001		Coal	Electricity	Pure condensing	Once-through	4392	7.4	0.351887	0.85		0.556		0.0615889	0.0918328	0.351887	5.52604e+06	1.94454e+06	0	525946	329664	340.343	507.472
113	1079	1199	Guangdong	South	135	2004		Coal	Electricity	Pure condensing	Once-through	5020	7.4	0.354179	0.85		0.556		0.137866	0.0918328	0.354179	6.43375e+06	2.2787e+06	0	612338	376801	886.996	590.83
118	1898	1200	Guangdong	South	135	2002		Coal	Electricity	Pure condensing	Once-through	4392	9	0.351887	0.85		0.556		0.137866	0.0918328	0.351887	5.52604e+06	1.94454e+06	0	525946	329664	761.853	507.472
747	237	1201	Guangdong	South	135	2003		Coal	Electricity	Pure condensing	Once-through	5087	5.8	0.351887	0.85		0.556		0.137866	0.0918328	0.351887	6.41639e+06	2.25784e+06	0	610686	381830	884.603	589.235
113	1079	1202	Guangdong	South	135	2005		Coal	Electricity	Pure condensing	Once-through	5020	5.8	0.354179	0.85		0.556		0.198267	0.0918328	0.354179	6.43375e+06	2.2787e+06	0	612338	376801	1275.6	590.83
130	885	1203	Guangxi	South	135	2009		Coal	CHP	Extraction condensing	Once-through	2286	7.5	0.379805	0.85	0.4691	0.556	0.0287	0.137866	0.0918328	0.461283	3.30288e+06	1.02158e+06	521168	314354	186545	455.355	303.313
130	885	1204	Guangxi	South	135	2009		Coal	CHP	Extraction condensing	Once-through	2286	9	0.379805	0.85	0.4691	0.556	0.0287	0.137866	0.0918328	0.461283	3.30288e+06	1.02158e+06	521168	314354	186545	455.355	303.313
130	380	1205	Guangxi	South	135	2004		Coal	Electricity	Pure condensing	Once-through	4018	5.6	0.325132	0.85		0.556		0.198267	0.0918328	0.325132	5.48349e+06	1.78286e+06	0	521896	301591	1087.19	503.564
130	380	1206	Guangxi	South	135	2005		Coal	Electricity	Pure condensing	Once-through	4018	5.6	0.325132	0.85		0.556		0.198267	0.0918328	0.325132	5.48349e+06	1.78286e+06	0	521896	301591	1087.19	503.564
827	2000	1207	Henan	Central	135	2008		Coal	CHP	Extraction condensing	Circulating	5743	7.9	0.294019	0.85	0.4691	2.16	0.0825	0.137866	0.0918328	0.37164	1.01694e+07	2.53711e+06	1.3093e+06	967883	1.78268e+06	1402.02	933.886
827	2000	1208	Henan	Central	135	2008		Coal	CHP	Extraction condensing	Circulating	5743	7.9	0.294019	0.85	0.4691	2.16	0.0825	0.137866	0.0918328	0.37164	1.01694e+07	2.53711e+06	1.3093e+06	967883	1.78268e+06	1402.02	933.886
827	1500	1209	Henan	Central	135	2008		Coal	Electricity	Pure condensing	Circulating	5037	6.6	0.350142	0.85		2.16		0.0615889	0.0918328	0.350142	6.36916e+06	2.23011e+06	0	606190	1.46879e+06	392.269	584.897
827	1500	1210	Henan	Central	135	2008		Coal	Electricity	Pure condensing	Circulating	5037	7.5	0.350142	0.85		2.16		0.0615889	0.0918328	0.350142	6.36916e+06	2.23011e+06	0	606190	1.46879e+06	392.269	584.897
183	867	1211	Henan	Central	135	2004		Coal	Electricity	Pure condensing	Circulating	6869	7.5	0.337637	0.85		2.16		0.137866	0.0918328	0.337637	8.99748e+06	3.03788e+06	0	856343	2.003e+06	1240.45	826.263
183	867	1212	Henan	Central	135	2003		Coal	Electricity	Pure condensing	Circulating	6869	8.5	0.337637	0.85		2.16		0.165092	0.0918328	0.337637	8.99748e+06	3.03788e+06	0	856343	2.003e+06	1485.42	826.263
462	1565	1213	Inner Mongolia	North	135	2006		Coal	CHP	Extraction condensing	Circulating	5468	9.1	0.379805	0.85	0.4691	2.16	0.1496	0.0615889	0.0918328	0.461283	7.90032e+06	2.44356e+06	1.24661e+06	751920	1.78096e+06	486.572	725.509
462	1565	1214	Inner Mongolia	North	135	2007		Coal	CHP	Extraction condensing	Circulating	5468	9.1	0.379805	0.85	0.4691	2.16	0.1496	0.198267	0.0918328	0.461283	7.90032e+06	2.44356e+06	1.24661e+06	751920	1.78096e+06	1566.37	725.509
446	2061	1215	Inner Mongolia	North	135	2008		Coal	Electricity	Pure condensing	Circulating	7226	8.04853	0.345225	0.85		2.16		0.198267	0.0918328	0.345225	9.01293e+06	3.11149e+06	0	857814	2.1071e+06	1786.97	827.683
446	2061	1216	Inner Mongolia	North	135	2008		Coal	Electricity	Pure condensing	Circulating	7226	8.04853	0.345225	0.85		2.16		0.198267	0.0918328	0.345225	9.01293e+06	3.11149e+06	0	857814	2.1071e+06	1786.97	827.683
704	1650	1217	Jiangsu	East	135	2004		Coal	CHP	Extraction condensing	Circulating	4771	1.3	0.390159	0.85	0.4691	2.16	0.0756	0.137866	0.0918328	0.47163	6.75314e+06	2.13553e+06	1.0877e+06	642736	1.47345e+06	931.029	620.16
704	1650	1218	Jiangsu	East	135	2005		Coal	CHP	Extraction condensing	Circulating	4771	8.04853	0.390159	0.85	0.4691	2.16	0.0756	0.137866	0.0918328	0.47163	6.75314e+06	2.13553e+06	1.0877e+06	642736	1.47345e+06	931.029	620.16
323	199	1219	Jiangsu	East	135	2005		Coal	CHP	Extraction condensing	Circulating	5279	8.04853	0.343296	0.85	0.4691	2.16	0.0756	0.165092	0.0918328	0.424005	8.26903e+06	2.35265e+06	1.20352e+06	787012	1.63034e+06	1365.15	759.368
323	199	1220	Jiangsu	East	135	2003		Coal	CHP	Extraction condensing	Circulating	5279	10.1	0.343296	0.85	0.4691	2.16	0.0756	0.198267	0.0918328	0.424005	8.26903e+06	2.35265e+06	1.20352e+06	787012	1.63034e+06	1639.48	759.368
338	1800	1221	Jiangsu	East	135	2005		Coal	Electricity	Pure condensing	Circulating	4973	8.3	0.349148	0.85		2.16		0.198267	0.183666	0.349148	6.42382e+06	2.24286e+06	0	611393	1.45013e+06	1273.63	1179.84
338	1800	1222	Jiangsu	East	135	2005		Coal	Electricity	Pure condensing	Circulating	4973	10.1	0.349148	0.85		2.16		0.198267	0.183666	0.349148	6.42382e+06	2.24286e+06	0	611393	1.45013e+06	1273.63	1179.84
338	1800	1223	Jiangsu	East	135	2002		Coal	Electricity	Pure condensing	Circulating	4973	9	0.349148	0.85		2.16		0.198267	0.0918328	0.349148	6.42382e+06	2.24286e+06	0	611393	1.45013e+06	1273.63	589.918
55	168	1224	Liaoning	Northeast	135	2005		Coal	CHP	Extraction condensing	Circulating	4824	9	0.412416	0.85	0.4691	2.16	0.1167	0.198267	0.0918328	0.493547	6.54085e+06	2.16394e+06	1.09979e+06	622532	1.53502e+06	1296.84	600.665
55	168	1225	Liaoning	Northeast	135	2005		Coal	CHP	Extraction condensing	Circulating	4824	8.3	0.412416	0.85	0.4691	2.16	0.1167	0.198267	0.0918328	0.493547	6.54085e+06	2.16394e+06	1.09979e+06	622532	1.53502e+06	1296.84	600.665
539	695	1226	Shandong	East	135	2003		Coal	CHP	Extraction condensing	Circulating	5845	8.04853	0.32861	0.85	0.4691	2.16	0.1022	0.0615889	0.0918328	0.40865	9.43422e+06	2.58501e+06	1.33256e+06	897911	1.84059e+06	581.044	866.371
539	680	1227	Shandong	East	135	2006		Coal	CHP	Extraction condensing	Dry	5896	7.7	0.349148	0.85	0.4691	0.59	0.1022	0.0615889	0.0918328	0.430064	9.11542e+06	2.63049e+06	1.34419e+06	867569	606992	561.409	837.095
560	760	1228	Shandong	East	135	2005		Coal	CHP	Extraction condensing	Circulating	5819	7.7	0.325995	0.85	0.4691	2.16	0.1022	0.0615889	0.0918328	0.405894	9.5158e+06	2.59331e+06	1.32663e+06	905675	1.8324e+06	586.068	873.863
539	679	1229	Shandong	East	135	2004		Coal	CHP	Extraction condensing	Circulating	4267	9	0.345225	0.85	0.4691	2.16	0.1022	0.137866	0.0918328	0.426006	6.70695e+06	1.9203e+06	972802	638340	1.34368e+06	924.661	615.918
539	679	1230	Shandong	East	135	2004		Coal	CHP	Extraction condensing	Circulating	4267	8.3	0.345225	0.85	0.4691	2.16	0.1022	0.137866	0.0918328	0.426006	6.70695e+06	1.9203e+06	972802	638340	1.34368e+06	924.661	615.918
518	644	1231	Shandong	East	135	2003		Coal	CHP	Extraction condensing	Circulating	5254	8.4	0.375841	0.85	0.4691	2.16	0.1022	0.137866	0.0918328	0.457296	7.8091e+06	2.40534e+06	1.19782e+06	743238	1.65448e+06	1076.61	717.132
518	644	1232	Shandong	East	135	2003		Coal	CHP	Extraction condensing	Circulating	5254	8.9	0.375841	0.85	0.4691	2.16	0.1022	0.137866	0.0918328	0.457296	7.8091e+06	2.40534e+06	1.19782e+06	743238	1.65448e+06	1076.61	717.132
539	695	1233	Shandong	East	135	2004		Coal	CHP	Extraction condensing	Circulating	5845	8.7	0.32861	0.85	0.4691	2.16	0.1022	0.198267	0.183666	0.40865	9.43422e+06	2.58501e+06	1.33256e+06	897911	1.84059e+06	1870.5	1732.74
539	695	1234	Shandong	East	135	2006		Coal	CHP	Extraction condensing	Circulating	5845	8.9	0.32861	0.85	0.4691	2.16	0.1022	0.198267	0.0918328	0.40865	9.43422e+06	2.58501e+06	1.33256e+06	897911	1.84059e+06	1870.5	866.371
560	760	1235	Shandong	East	135	2005		Coal	CHP	Extraction condensing	Circulating	5819	8.9	0.325995	0.85	0.4691	2.16	0.1022	0.198267	0.0918328	0.405894	9.5158e+06	2.59331e+06	1.32663e+06	905675	1.8324e+06	1886.67	873.863
614	1719	1236	Shanxi	North	135	2007		Coal	Electricity	Pure condensing	Circulating	4857	6.5	0.404276	0.85		2.16		0.0615889	0.0918328	0.404276	5.34837e+06	2.16222e+06	0	509036	1.4163e+06	329.4	491.156
614	1719	1237	Shanxi	North	135	2007		Coal	Electricity	Pure condensing	Circulating	4857	9	0.404276	0.85		2.16		0.137866	0.0918328	0.404276	5.34837e+06	2.16222e+06	0	509036	1.4163e+06	737.359	491.156
612	1452	1238	Shanxi	North	135	2009		Coal	Electricity	Pure condensing	Circulating	4990	9.2	0.384063	0.85		2.16		0.165092	0.0918328	0.384063	5.65142e+06	2.1705e+06	0	537880	1.45508e+06	933.007	518.986
612	1452	1239	Shanxi	North	135	2009		Coal	Electricity	Pure condensing	Circulating	4990	6.6	0.384063	0.85		2.16		0.198267	0.183666	0.384063	5.65142e+06	2.1705e+06	0	537880	1.45508e+06	1120.49	1037.97
680	1525	1240	Tianjin	North	135	2005		Coal	CHP	Extraction condensing	Circulating	2778	8.4	0.356232	0.85	0.4691	2.16	0.0646	0.0615889	0.0918328	0.437357	4.15607e+06	1.2151e+06	633336	395558	850978	255.968	381.664
727	1387	1241	Xinjiang	Northwest	135	2006		Coal	CHP	Extraction condensing	Circulating	5410	8.9	0.361471	0.85	0.4691	2.16	0.1089	0.0615889	0.0918328	0.442719	8.07019e+06	2.39263e+06	1.23339e+06	768088	1.71187e+06	497.034	741.108
727	685	1242	Xinjiang	Northwest	135	2010		Coal	CHP	Extraction condensing	Circulating	4865	8.67368	0.379805	0.85	0.4691	2.16	0.1089	0.0615889	0.0918328	0.461283	7.4492e+06	2.33365e+06	1.10914e+06	708985	1.53942e+06	458.788	684.081
727	1387	1243	Xinjiang	Northwest	135	2006		Coal	CHP	Extraction condensing	Circulating	5410	8.67368	0.361471	0.85	0.4691	2.16	0.1089	0.137866	0.0918328	0.442719	8.07019e+06	2.39263e+06	1.23339e+06	768088	1.71187e+06	1112.61	741.108
727	685	1244	Xinjiang	Northwest	135	2009		Coal	CHP	Extraction condensing	Circulating	4865	8.67368	0.379805	0.85	0.4691	2.16	0.1089	0.137866	0.0918328	0.461283	7.4492e+06	2.33365e+06	1.10914e+06	708985	1.53942e+06	1026.99	684.081
727	682	1245	Xinjiang	Northwest	135	2011		Coal	CHP	Extraction condensing	Circulating	6221	8.67368	0.379805	0.85	0.4691	2.16	0.1089	0.137866	0.0918328	0.461283	8.98828e+06	2.78007e+06	1.41828e+06	855468	1.96849e+06	1239.18	825.419
727	682	1246	Xinjiang	Northwest	135	2011		Coal	CHP	Extraction condensing	Circulating	6221	8.67368	0.379805	0.85	0.4691	2.16	0.1089	0.137866	0.0918328	0.461283	8.98828e+06	2.78007e+06	1.41828e+06	855468	1.96849e+06	1239.18	825.419
726	943	1247	Xinjiang	Northwest	135	2009		Coal	CHP	Extraction condensing	Circulating	5191	9	0.314322	0.85	0.4691	2.16	0.1089	0.165092	0.0918328	0.393509	8.60789e+06	2.26802e+06	1.18346e+06	819264	1.64257e+06	1421.1	790.487
726	943	1248	Xinjiang	Northwest	135	2009		Coal	CHP	Extraction condensing	Circulating	5191	10.5	0.314322	0.85	0.4691	2.16	0.1089	0.198267	0.183666	0.393509	8.60789e+06	2.26802e+06	1.18346e+06	819264	1.64257e+06	1706.66	1580.97
649	1734	1249	Xinjiang	Northwest	135	2004	2014	Coal	Electricity	Pure condensing	Circulating	6898	7.9	0.351887	0.85		2.16		0.137866	0.0918328	0.351887	0	0	0	0	0	0	0
649	1734	1250	Xinjiang	Northwest	135	2004	2014	Coal	Electricity	Pure condensing	Circulating	6898	7.9	0.351887	0.85		2.16		0.137866	0.0918328	0.351887	0	0	0	0	0	0	0
649	1734	1251	Xinjiang	Northwest	135	2004	2014	Coal	Electricity	Pure condensing	Circulating	6898	6.6	0.351887	0.85		2.16		0.137866	0.0918328	0.351887	0	0	0	0	0	0	0
649	1734	1252	Xinjiang	Northwest	135	2004	2014	Coal	Electricity	Pure condensing	Circulating	6898	10.5	0.351887	0.85		2.16		0.137866	0.0918328	0.351887	0	0	0	0	0	0	0
798	1965	1253	Zhejiang	East	135	2006		Coal	CHP	Extraction condensing	Once-through	6964	8.7	0.381677	0.85	0.4691	0.556	0.049	0.137866	0.0918328	0.463161	1.00702e+07	3.13067e+06	1.58767e+06	958445	600514	1388.35	924.779
812	1620	1254	Zhejiang	East	135	1990		Coal	CHP	Extraction condensing	Once-through	5163	7.2	0.381677	0.85	0.4691	0.556	0.049	0.137866	0.0918328	0.463161	7.59083e+06	2.3687e+06	1.17707e+06	722464	445211	1046.52	697.087
812	1620	1255	Zhejiang	East	135	1991		Coal	CHP	Extraction condensing	Once-through	5163	7.2	0.381677	0.85	0.4691	0.556	0.049	0.137866	0.0918328	0.463161	7.59083e+06	2.3687e+06	1.17707e+06	722464	445211	1046.52	697.087
798	924	1256	Zhejiang	East	135	2009		Coal	CHP	Extraction condensing	Once-through	5244	7.2	0.341389	0.85	0.4691	0.556	0.049	0.137866	0.0918328	0.422023	8.37915e+06	2.38038e+06	1.19554e+06	797493	452196	1155.2	769.48
801	1977	1257	Zhejiang	East	135	2002		Coal	Electricity	Pure condensing	Once-through	5302	11.4	0.351143	0.85		0.556		0.0615889	0.0918328	0.351143	6.69982e+06	2.35259e+06	0	637661	397968	412.634	615.263
796	2089	1258	Zhejiang	East	135	2004		Coal	Electricity	Pure condensing	Once-through	5045	11.4	0.366866	0.85		0.556		0.066115	0.0918328	0.366866	6.24888e+06	2.2925e+06	0	594743	378678	413.145	573.852
145	498	1259	Zhejiang	East	135	1983		Coal	Electricity	Pure condensing	Once-through	4339	8.7	0.338567	0.85		0.556		0.137866	0.0918328	0.338567	5.65544e+06	1.91475e+06	0	538262	325685	779.694	519.355
801	1977	1260	Zhejiang	East	135	2003		Coal	Electricity	Pure condensing	Once-through	5302	8.7	0.351143	0.85		0.556		0.198267	0.0918328	0.351143	6.69982e+06	2.35259e+06	0	637661	397968	1328.35	615.263
145	498	1261	Zhejiang	East	135	1996		Coal	Electricity	Pure condensing	Once-through	4339	9.2	0.338567	0.85		0.556		0.137866	0.0918328	0.338567	5.65544e+06	1.91475e+06	0	538262	325685	779.694	519.355
16	717	1262	Anhui	East	135	2009		Coal gangue	Electricity	Pure condensing	Circulating	4184.92	21.5054	0.30684	0.85		2.16		0.339614	0.113603	0.30684	5.98927e+06	1.83775e+06	0	566802	1.22032e+06	2034.04	680.4
16	717	1263	Anhui	East	135	2009		Coal gangue	Electricity	Pure condensing	Circulating	4184.92	21.5054	0.30684	0.85		2.16		0.339614	0.113603	0.30684	5.98927e+06	1.83775e+06	0	566802	1.22032e+06	2034.04	680.4
846	1868	1264	Chongqing	Southwest	135	2008		Coal gangue	Electricity	Pure condensing	Circulating	6570	0.8	0.398	0.85		2.16		0.339614	0.113603	0.398	7.30062e+06	2.90565e+06	0	690903	1.91581e+06	2479.39	829.374
846	1868	1265	Chongqing	Southwest	135	2008		Coal gangue	Electricity	Pure condensing	Circulating	6570	0.8	0.398	0.85		2.16		0.339614	0.113603	0.398	7.30062e+06	2.90565e+06	0	690903	1.91581e+06	2479.39	829.374
132	357	1266	Guangdong	South	135	2005		Coal gangue	Electricity	Pure condensing	Once-through	5143	7.5	0.315128	0.85		0.556		0.339614	0.113603	0.315128	7.29715e+06	2.29954e+06	0	690574	386034	2478.21	828.98
132	357	1267	Guangdong	South	135	2005		Coal gangue	Electricity	Pure condensing	Once-through	5143	7.5	0.315128	0.85		0.556		0.339614	0.113603	0.315128	7.29715e+06	2.29954e+06	0	690574	386034	2478.21	828.98
121	362	1268	Guangxi	South	135	2007		Coal gangue	Electricity	Pure condensing	Once-through	4452	9.64279	0.329491	0.85		0.556		0.339614	0.113603	0.329491	5.98228e+06	1.97111e+06	0	566140	334167	2031.67	679.606
121	362	1269	Guangxi	South	135	2007		Coal gangue	Electricity	Pure condensing	Once-through	4452	9.64279	0.329491	0.85		0.556		0.339614	0.113603	0.329491	5.98228e+06	1.97111e+06	0	566140	334167	2031.67	679.606
453	896	1270	Inner Mongolia	North	135	2008		Coal gangue	Electricity	Pure condensing	Circulating	6183	8	0.366866	0.85		2.16		0.339614	0.113603	0.366866	7.57653e+06	2.77957e+06	0	717013	1.80296e+06	2573.09	860.718
453	896	1271	Inner Mongolia	North	135	2008		Coal gangue	Electricity	Pure condensing	Circulating	6183	8	0.366866	0.85		2.16		0.339614	0.113603	0.366866	7.57653e+06	2.77957e+06	0	717013	1.80296e+06	2573.09	860.718
408	305	1272	Liaoning	Northeast	135	2006		Coal gangue	CHP	Extraction condensing	Circulating	7740	8.9	0.330376	0.85	0.4691	2.16	0.1167	0.339614	0.113603	0.410508	1.10133e+07	2.95269e+06	1.76459e+06	1.04226e+06	2.46291e+06	3740.28	1251.15
408	305	1273	Liaoning	Northeast	135	2006		Coal gangue	CHP	Extraction condensing	Circulating	7740	8.9	0.330376	0.85	0.4691	2.16	0.1167	0.339614	0.113603	0.410508	1.10133e+07	2.95269e+06	1.76459e+06	1.04226e+06	2.46291e+06	3740.28	1251.15
700	942	1274	Xinjiang	Northwest	135	2007		Coal gangue	CHP	Extraction condensing	Circulating	5395	9	0.363609	0.85	0.4691	2.16	0.1089	0.339614	0.113603	0.444901	8.60028e+06	2.60099e+06	1.22997e+06	813898	1.70713e+06	2920.77	977.02
700	942	1275	Xinjiang	Northwest	135	2007		Coal gangue	CHP	Extraction condensing	Circulating	5395	9	0.363609	0.85	0.4691	2.16	0.1089	0.339614	0.113603	0.444901	8.60028e+06	2.60099e+06	1.22997e+06	813898	1.70713e+06	2920.77	977.02
357	1851	1276	Jiangsu	East	135	2004		Natural gas	CHP	NGCC	Circulating	7633	7.1	0.406954	0.92	0.4691	0.795	0.0756	0.00181612	0.0426416	0.495118	1.03599e+07	3.44625e+06	1.74019e+06	575976	950770	18.8149	441.764
357	1851	1277	Jiangsu	East	135	2005		Natural gas	CHP	NGCC	Circulating	7633	7.1	0.406954	0.92	0.4691	0.795	0.0756	0.00181612	0.0426416	0.495118	1.03599e+07	3.44625e+06	1.74019e+06	575976	950770	18.8149	441.764
736	1821	1278	Xinjiang	Northwest	135	2013		Waste heat	Electricity	Pure condensing	Circulating	1811	4	0.355382	0.8		9.61				0.355382	2.27253e+06	807614	0		2.3495e+06
736	1821	1279	Xinjiang	Northwest	135	2013		Waste heat	Electricity	Pure condensing	Circulating	1811	8.24091	0.355382	0.8		9.61				0.355382	2.27253e+06	807614	0		2.3495e+06
470	1143	1280	Zhejiang	East	135	2011		Waste heat	CHP	Extraction condensing	Once-through	5102	8.24091	0.342418	0.8	0.4691	0.556	0.049			0.418931	8.40567e+06	2.38039e+06	1.16317e+06		439951
198	1097	1281	Heilongjiang	Northeast	130	2014		Coal	CHP	Back pressure	None	4079	4.4	0.474517	0.85	3.2	0.556	0.0589	0.137866	0.0918328	0.715245	1.10327e+07	1.82498e+06	6.10871e+06	1.05005e+06	654633	1521.03	1013.16
711	259	1282	Hubei	Central	127	2004		Natural gas	CHP	NGCC	Circulating	3048.52	3.40486	0.481275	0.92	0.4691	0.795	0.0532	0.00181612	0.0426416	0.567723	3.5081e+06	1.34633e+06	653824	195038	342577	6.37113	149.591
154	513	1283	Anhui	East	125	2009		Coal	Electricity	Pure condensing	Circulating	4314.67	14.86	0.351887	0.85		2.16		0.137866	0.0918328	0.351887	5.0391e+06	1.77319e+06	0	479601	1.16496e+06	694.72	462.754
118	1899	1284	Guangdong	South	125	1991		Coal	Electricity	Pure condensing	Once-through	4818	14.86	0.325995	0.85		0.556		0.0615889	0.0918328	0.325995	6.07211e+06	1.97948e+06	0	577919	334851	373.975	557.619
118	1899	1285	Guangdong	South	125	1991		Coal	Electricity	Pure condensing	Once-through	4818	26.5	0.325995	0.85		0.556		0.0615889	0.0918328	0.325995	6.07211e+06	1.97948e+06	0	577919	334851	373.975	557.619
107	1302	1286	Guangdong	South	125	1995		Coal	Electricity	Pure condensing	Once-through	4203	26.5	0.323421	0.85		0.556		0.137866	0.0918328	0.323421	5.28655e+06	1.70978e+06	0	503152	292108	728.835	485.478
107	1301	1287	Guangdong	South	125	2001		Coal	Electricity	Pure condensing	Once-through	4908	7.3	0.351887	0.85		0.556		0.137866	0.0918328	0.351887	5.73205e+06	2.01703e+06	0	545553	341106	790.255	526.39
38	52	1288	Hebei	North	125	2002		Coal	CHP	Extraction condensing	Circulating	4225	7.3	0.365774	0.85	0.4691	2.16	0.0869	0.137866	0.0918328	0.447104	5.93528e+06	1787175	891876	564896	1.21825e+06	818.274	545.053
38	52	1289	Hebei	North	125	2003		Coal	CHP	Extraction condensing	Circulating	4225	6.3	0.365774	0.85	0.4691	2.16	0.0869	0.137866	0.0918328	0.447104	5.93528e+06	1787175	891876	564896	1.21825e+06	818.274	545.053
829	2043	1290	Henan	Central	125	2010		Coal	Electricity	Pure condensing	Circulating	4397	6.3	0.431228	0.85		2.16		0.137866	0.0918328	0.431228	4.24887e+06	1.83223e+06	0	404390	1187190	585.774	390.185
246	182	1291	Hunan	Central	125	1984	2007	Coal	Electricity	Pure condensing	Circulating	3112	6	0.388924	0.85		2.16		0.137866	0.0918328	0.388924	0	0	0	0	0	0	0
246	182	1292	Hunan	Central	125	1984	2007	Coal	Electricity	Pure condensing	Circulating	3112	6	0.388924	0.85		2.16		0.137866	0.0918328	0.388924	0	0	0	0	0	0	0
246	182	1293	Hunan	Central	125	1984	2008	Coal	Electricity	Pure condensing	Circulating	3112	8.2	0.388924	0.85		2.16		0.137866	0.0918328	0.388924	0	0	0	0	0	0	0
246	182	1294	Hunan	Central	125	1984	2008	Coal	Electricity	Pure condensing	Circulating	3112	10.7	0.388924	0.85		2.16		0.137866	0.0918328	0.388924	0	0	0	0	0	0	0
36	43	1295	Inner Mongolia	North	125	2005		Coal	CHP	Extraction condensing	Circulating	4833	8.04853	0.353161	0.85	0.4691	1.7	0.1496	0.198267	0.0918328	0.434201	6.85353e+06	1.99651e+06	1.02022e+06	652291	1.17964e+06	1358.83	629.379
36	43	1296	Inner Mongolia	North	125	2005		Coal	CHP	Extraction condensing	Circulating	4833	8.04853	0.353161	0.85	0.4691	1.7	0.1496	0.198267	0.0918328	0.434201	6.85353e+06	1.99651e+06	1.02022e+06	652291	1.17964e+06	1358.83	629.379
438	1105	1297	Jiangsu	East	125	2008		Coal	CHP	Extraction condensing	Circulating	2368	8.04853	0.374695	0.85	0.4691	2.16	0.0756	0.137866	0.0918328	0.45614	3.1277e+06	951581	499873	297682	677150	431.204	287.225
338	1800	1298	Jiangsu	East	125	1988		Coal	Electricity	Pure condensing	Circulating	4973	8.04853	0.349148	0.85		2.16		0.066115	0.0918328	0.349148	5.94798e+06	2.07672e+06	0	566105	1342710	393.251	546.22
277	739	1299	Jilin	Northeast	125	2003		Coal	CHP	Extraction condensing	Circulating	6864	8.04853	0.352149	0.85	0.4691	2.16	0.1112	0.137866	0.0918328	0.43316	9.92335e+06	2.89421e+06	1.44896e+06	944464	2.0144e+06	1368.09	911.289
277	739	1300	Jilin	Northeast	125	2003		Coal	CHP	Extraction condensing	Circulating	6864	8.2	0.352149	0.85	0.4691	2.16	0.1112	0.137866	0.0918328	0.43316	9.92335e+06	2.89421e+06	1.44896e+06	944464	2.0144e+06	1368.09	911.289
35	17	1301	Liaoning	Northeast	125	2003		Coal	Electricity	Pure condensing	Circulating	6592	8.2	0.435816	0.85		2.16		0.198267	0.0918328	0.435816	6.38454e+06	2.78248e+06	0	607655	1.77984e+06	1265.84	586.31
717	1687	1302	Shaanxi	Northwest	125	2002		Coal	CHP	Extraction condensing	Circulating	5383	8.2	0.387697	0.824835	1.0456	18.192	0.0896	0.0484959	0.249985	0.531742	8.80639e+06	2.22372e+06	2.53281e+06	838156	1.24679e+07	427.074	2201.47
717	1687	1303	Shaanxi	Northwest	125	2003		Coal	CHP	Extraction condensing	Circulating	5383	8.04853	0.387697	0.81812	0.8179	18.192	0.0896	0.0484925	0.25226	0.507926	8.15741e+06	2.22372e+06	1.98124e+06	776389	1.24185e+07	395.573	2057.78
52	1754	1304	Shandong	East	125	1999	2014	Coal	CHP	Extraction condensing	Circulating	5056.98	8.7	0.379805	0.85	0.744092	2.16	0.1022	0.137866	0.0918328	0.497129	0	0	0	0	0	0	0
52	1754	1305	Shandong	East	125	1999	2014	Coal	CHP	Extraction condensing	Circulating	5056.98	8.7	0.379805	0.85	0.744092	2.16	0.1022	0.137866	0.0918328	0.497129	0	0	0	0	0	0	0
52	1754	1306	Shandong	East	125	1999	2014	Coal	CHP	Extraction condensing	Circulating	5056.98	6.8	0.379805	0.85	0.744092	2.16	0.1022	0.137866	0.0918328	0.497129	0	0	0	0	0	0	0
52	1754	1307	Shandong	East	125	1999	2014	Coal	CHP	Extraction condensing	Circulating	5056.98	7.2	0.379805	0.85	0.744092	2.16	0.1022	0.137866	0.0918328	0.497129	0	0	0	0	0	0	0
513	541	1308	Shandong	East	125	1992		Coal	Electricity	Pure condensing	Circulating	6064	9.6	0.333967	0.85		2.16		0.137866	0.0918328	0.333967	7.4028e+06	2.47229e+06	0	704568	1637280	1020.59	679.82
513	541	1309	Shandong	East	125	1991		Coal	Electricity	Pure condensing	Circulating	6064	9.4	0.333967	0.85		2.16		0.198267	0.0918328	0.333967	7.4028e+06	2.47229e+06	0	704568	1637280	1467.73	679.82
629	1091	1310	Shanghai	East	125	1986	2007	Coal	Electricity	Pure condensing	Once-through	4180	6.5	0.325132	0.85		0.556		0.137866	0.0918328	0.325132	0	0	0	0	0	0	0
629	1091	1311	Shanghai	East	125	1986	2007	Coal	Electricity	Pure condensing	Once-through	4180	8.67368	0.325132	0.85		0.556		0.137866	0.0918328	0.325132	0	0	0	0	0	0	0
724	1730	1312	Xinjiang	Northwest	125	2006		Coal	CHP	Extraction condensing	Circulating	4987	9.3	0.347175	0.85	0.4691	2.16	0.1089	0.0615889	0.0918328	0.428025	7.23066e+06	2.08033e+06	1.05273e+06	688185	1.46113e+06	445.329	664.012
724	1730	1313	Xinjiang	Northwest	125	2007		Coal	CHP	Extraction condensing	Circulating	4987	9.3	0.347175	0.85	0.4691	2.16	0.1089	0.137866	0.0918328	0.428025	7.23066e+06	2.08033e+06	1.05273e+06	688185	1.46113e+06	996.863	664.012
649	1423	1314	Xinjiang	Northwest	125	2007		Coal	CHP	Extraction condensing	Circulating	5373	8.67368	0.379805	0.85	0.4691	2.16	0.1089	0.165092	0.0918328	0.461283	7.18802e+06	2.22325e+06	1.13421e+06	684127	1.57423e+06	1186.69	660.096
649	1423	1315	Xinjiang	Northwest	125	2008		Coal	CHP	Extraction condensing	Circulating	5373	7.4	0.379805	0.85	0.4691	2.16	0.1089	0.198267	0.0918328	0.461283	7.18802e+06	2.22325e+06	1.13421e+06	684127	1.57423e+06	1425.15	660.096
700	1736	1316	Xinjiang	Northwest	125	1998		Coal	Electricity	Pure condensing	Circulating	5742	5.7	0.388924	0.85		2.16		0.0615889	0.0918328	0.388924	6.19194e+06	2.40819e+06	0	589324	1.55034e+06	381.355	568.623
700	1736	1317	Xinjiang	Northwest	125	1999		Coal	Electricity	Pure condensing	Circulating	5742	5.7	0.388924	0.85		2.16		0.198267	0.0918328	0.388924	6.19194e+06	2.40819e+06	0	589324	1.55034e+06	1227.66	568.623
726	255	1318	Xinjiang	Northwest	125	2008		Coal	Electricity	Pure condensing	Circulating	4950	5.7	0.351887	0.85		2.16		0.198267	0.0918328	0.351887	5.7811e+06	2.03429e+06	0	550222	1336500	1146.2	530.895
726	255	1319	Xinjiang	Northwest	125	2008		Coal	Electricity	Pure condensing	Circulating	4950	5.7	0.351887	0.85		2.16		0.198267	0.0918328	0.351887	5.7811e+06	2.03429e+06	0	550222	1336500	1146.2	530.895
726	255	1320	Xinjiang	Northwest	125	2009		Coal	Electricity	Pure condensing	Circulating	4950	9.4	0.351887	0.85		2.16		0.198267	0.183666	0.351887	5.7811e+06	2.03429e+06	0	550222	1336500	1146.2	1061.79
796	2089	1321	Zhejiang	East	125	1997		Coal	Electricity	Pure condensing	Once-through	5045	6.8	0.366866	0.85		0.556		0.137866	0.0918328	0.366866	5.786e+06	2.12268e+06	0	550688	350628	797.693	531.344
635	1913	1322	Shanghai	East	125	1974		Diesel	Electricity	Pure condensing	Once-through	2433.33	8.67368	0.104329	0.91		0.556		0.098712	0.0799544	0.104329	7.71427e+06	804825	0	561869	169117	761.491	616.79
635	1913	1323	Shanghai	East	125	1975		Diesel	Electricity	Pure condensing	Once-through	2433.33	8.67368	0.104329	0.91		0.556		0.098712	0.0799544	0.104329	7.71427e+06	804825	0	561869	169117	761.491	616.79
825	1985	1324	Zhejiang	East	125	1978	2014	Diesel	Electricity	Pure condensing	Once-through	2433.33	8.67368	0.275421	0.91		0.556		0.098712	0.0799544	0.275421	0	0	0	0	0	0	0
825	1985	1325	Zhejiang	East	125	1978	2014	Diesel	Electricity	Pure condensing	Once-through	2433.33	6.2	0.275421	0.91		0.556		0.098712	0.0799544	0.275421	0	0	0	0	0	0	0
831	2048	1326	Guangdong	South	125	1997		Natural gas	CHP	NGCC	Once-through	3048.52	3.40486	0.481275	0.92	0.4691	0.379	0.0336	0.00181612	0.0426416	0.567723	3.45285e+06	1.32513e+06	643528	191966	166046	6.2708	147.235
831	2048	1327	Guangdong	South	125	1998		Natural gas	CHP	NGCC	Once-through	3048.52	3.40486	0.481275	0.92	0.4691	0.379	0.0336	0.00181612	0.0426416	0.567723	3.45285e+06	1.32513e+06	643528	191966	166046	6.2708	147.235
650	354	1328	Hebei	North	125	2005		Waste heat	Electricity	Pure condensing	Circulating	1190	11	0.311929	0.8		9.61				0.311929	1.5279e+06	476595	0		1.42949e+06
721	1217	1329	Qinghai	Northwest	125	1995		Waste heat	Electricity	Pure condensing	Circulating	6989	8.3	0.331267	0.8		9.61				0.331267	8.70601e+06	2.88401e+06	0		8.39554e+06
721	1217	1330	Qinghai	Northwest	125	1996		Waste heat	Electricity	Pure condensing	Circulating	6989	8.3	0.331267	0.8		9.61				0.331267	8.70601e+06	2.88401e+06	0		8.39554e+06
721	1217	1331	Qinghai	Northwest	125	1999		Waste heat	Electricity	Pure condensing	Circulating	6989	8.3	0.331267	0.8		9.61				0.331267	8.70601e+06	2.88401e+06	0		8.39554e+06
721	1217	1332	Qinghai	Northwest	125	2000		Waste heat	Electricity	Pure condensing	Circulating	6989	8.3	0.331267	0.8		9.61				0.331267	8.70601e+06	2.88401e+06	0		8.39554e+06
721	1217	1333	Qinghai	Northwest	125	2003		Waste heat	Electricity	Pure condensing	Circulating	6989	8.3	0.331267	0.8		9.61				0.331267	8.70601e+06	2.88401e+06	0		8.39554e+06
292	119	1334	Jiangsu	East	120	2010		Coal	CHP	Extraction condensing	Circulating	5991	12.6	0.325132	0.85	0.4691	2.16	0.0756	0.137866	0.0918328	0.404984	8.73578e+06	2.37589e+06	1.21408e+06	831436	1.64465e+06	1204.37	802.231
538	1019	1335	Shandong	East	120	1987		Coal	Electricity	Pure condensing	Circulating	1566	8.2	0.351887	0.85		2.16		0.137866	0.0918328	0.351887	1.75577e+06	617833	0	167107	405907	242.062	161.238
608	892	1336	Shanxi	North	120	2009		Coke oven gas	CHP	Extraction condensing	Circulating	7002	8.67368	0.317943	0.92	0.075	3.22	0.1156	0.0230511	0.04956	0.333154	8.5617e+06	2.64373e+06	226865	422564	2.7318e+06	197.357	424.317
668	1465	1337	Jiangsu	East	120	2013		Natural gas	CHP	NGCC	Circulating	1289	2.9	0.46553	0.92	0.4691	0.795	0.0756	0.00181612	0.0426416	0.552713	1.46454e+06	549609	261217	81423.3	142719	2.65978	62.4504
668	1465	1338	Jiangsu	East	120	2013		Natural gas	CHP	NGCC	Circulating	1289	2.9	0.46553	0.92	0.4691	0.795	0.0756	0.00181612	0.0426416	0.552713	1.46454e+06	549609	261217	81423.3	142719	2.65978	62.4504
629	1353	1339	Shanghai	East	120	2005		Natural gas	Electricity	NGCC	Once-through	238	2.9	0.437367	0.92		0.379		0.00181612	0.0426416	0.437367	228262	99834.3	0	12690.6	10824.2	0.414552	9.73348
629	1353	1340	Shanghai	East	120	2005		Natural gas	Electricity	NGCC	Once-through	238	2.9	0.437367	0.92		0.379		0.00181612	0.0426416	0.437367	228262	99834.3	0	12690.6	10824.2	0.414552	9.73348
629	1353	1341	Shanghai	East	120	2005		Natural gas	Electricity	NGCC	Once-through	238	3.2	0.437367	0.92		0.379		0.00181612	0.0426416	0.437367	228262	99834.3	0	12690.6	10824.2	0.414552	9.73348
629	1353	1342	Shanghai	East	120	2006		Natural gas	Electricity	NGCC	Once-through	238	1.3	0.437367	0.92		0.379		0.00181612	0.0426416	0.437367	228262	99834.3	0	12690.6	10824.2	0.414552	9.73348
786	869	1343	Zhejiang	East	120	2005		Natural gas	Electricity	NGCC	Once-through	4020	1.3	0.507851	0.92		0.379		0.00181612	0.0426416	0.507851	3.31016e+06	1.68107e+06	0	184033	182830	6.01165	141.15
812	1624	1344	Zhejiang	East	117	1999	2014	Coal	Electricity	Pure condensing	Once-through	4314.67	7.8	0.243366	0.85		0.556		0.198267	0.0918328	0.243366	0	0	0	0	0	0	0
812	1625	1345	Zhejiang	East	117	2014		Natural gas	Electricity	NGCC	Once-through	1021	1.8	0.481961	0.92		0.379		0.00181612	0.0426416	0.481961	876221	422304	0	48714.8	45274.2	1.59133	37.3635
589	1885	1346	Shandong	East	116	2013		Coal	Electricity	Pure condensing	Circulating	2440	8.67368	0.351887	0.85		2.16		0.198267	0.0918328	0.351887	2.6445e+06	930564	0	251692	611366	524.317	242.852
486	1279	1347	Shandong	East	116	1988		Natural gas	CHP	NGCC	Circulating	1602	3.40486	0.481275	0.92	0.4691	0.795	0.1022	0.00181612	0.0426416	0.567723	1.68383e+06	646217	313826	93615.3	179809	3.05805	71.8014
486	1279	1348	Shandong	East	116	1988		Natural gas	CHP	NGCC	Circulating	1602	3.40486	0.481275	0.92	0.4691	0.795	0.1022	0.00181612	0.0426416	0.567723	1.68383e+06	646217	313826	93615.3	179809	3.05805	71.8014
486	1279	1349	Shandong	East	116	1988		Natural gas	CHP	NGCC	Circulating	1602	3.40486	0.481275	0.92	0.4691	0.795	0.1022	0.00181612	0.0426416	0.567723	1.68383e+06	646217	313826	93615.3	179809	3.05805	71.8014
797	1270	1350	Zhejiang	East	115	2014		Natural gas	CHP	NGCC	Once-through	827	6.2	0.512083	0.92	0.4691	0.379	0.049	0.00181612	0.0426416	0.596541	801721	321151	160610	44572.9	43914.7	1.45602	34.1867
812	1624	1351	Zhejiang	East	114	1998	2014	Diesel	Electricity	Pure condensing	Once-through	2433.33	7.8	0.243366	0.91		0.556		0.098712	0.0799544	0.243366	0	0	0	0	0	0	0
812	1625	1352	Zhejiang	East	114	2014		Natural gas	Electricity	NGCC	Once-through	1021	1.8	0.481961	0.92		0.379		0.00181612	0.0426416	0.481961	853754	411476	0	47465.7	44113.3	1.55052	36.4055
825	1979	1353	Zhejiang	East	113.8	1997		Natural gas	Electricity	NGCC	Once-through	2452	2	0.536681	0.92		0.379		0.00181612	0.0426416	0.536681	1.83432e+06	984445	0	101982	105755	3.33135	78.2183
825	1979	1354	Zhejiang	East	113.8	1997		Natural gas	Electricity	NGCC	Once-through	2452	2	0.536681	0.92		0.379		0.00181612	0.0426416	0.536681	1.83432e+06	984445	0	101982	105755	3.33135	78.2183
812	1624	1355	Zhejiang	East	111	1998	2014	Diesel	Electricity	Pure condensing	Once-through	2433.33	7.8	0.243366	0.91		0.556		0.098712	0.0799544	0.243366	0	0	0	0	0	0	0
812	1625	1356	Zhejiang	East	111	2014		Natural gas	Electricity	NGCC	Once-through	1021	1.8	0.481961	0.92		0.379		0.00181612	0.0426416	0.481961	831287	400648	0	46216.7	42952.4	1.50972	35.4474
396	412	1357	Gansu	Northwest	110	1990		Coal	CHP	Extraction condensing	Dry	4348	7.1	0.404276	0.85	0.4691	0.59	0.1079	0.165092	0.183666	0.485583	4.90684e+06	1.59956e+06	807700	467013	369336	810.081	901.217
396	412	1358	Gansu	Northwest	110	1989		Coal	CHP	Extraction condensing	Dry	4348	7.1	0.404276	0.85	0.4691	0.59	0.1079	0.198267	0.0918328	0.485583	4.90684e+06	1.59956e+06	807700	467013	369336	972.864	450.608
35	17	1359	Liaoning	Northeast	110	1974		Coal	Electricity	Pure condensing	Circulating	6592	8.6	0.435816	0.85		2.16		0.165092	0.0918328	0.435816	5.6184e+06	2.44859e+06	0	534736	1.56626e+06	927.555	515.953
35	17	1360	Liaoning	Northeast	110	1975		Coal	Electricity	Pure condensing	Circulating	6592	8.6	0.435816	0.85		2.16		0.198267	0.0918328	0.435816	5.6184e+06	2.44859e+06	0	534736	1.56626e+06	1113.94	515.953
728	1733	1361	Xinjiang	Northwest	110	1992		Coal	Electricity	Pure condensing	Circulating	4935	6.2	0.312723	0.85		2.16		0.0615889	0.0918328	0.312723	5.71175e+06	1.78619e+06	0	543621	1172556	351.781	524.526
728	1733	1362	Xinjiang	Northwest	110	1988		Coal	Electricity	Pure condensing	Circulating	4935	8.6	0.312723	0.85		2.16		0.165092	0.0918328	0.312723	5.71175e+06	1.78619e+06	0	543621	1172556	942.967	524.526
728	1733	1363	Xinjiang	Northwest	110	1989		Coal	Electricity	Pure condensing	Circulating	4935	6.2	0.312723	0.85		2.16		0.198267	0.0918328	0.312723	5.71175e+06	1.78619e+06	0	543621	1172556	1132.45	524.526
635	1914	1364	Shanghai	East	107	2006		Natural gas	Electricity	NGCC	Once-through	319	5.3	0.349148	0.92		0.379		0.00181612	0.0426416	0.349148	333286	116366	0	18529.6	12936.4	0.605289	14.2119
635	1914	1365	Shanghai	East	107	2006		Natural gas	Electricity	NGCC	Once-through	319	5.3	0.349148	0.92		0.379		0.00181612	0.0426416	0.349148	333286	116366	0	18529.6	12936.4	0.605289	14.2119
41	934	1366	Beijing	North	105	1996		Natural gas	Heat	No turbine	None	4414.35			0.92			0.0178	0.00181612	0.0426416	0.92	1.81372e+06	0	1.66862e+06	100837	29701.5	3.29394	77.34
825	1979	1367	Zhejiang	East	103	1999		Natural gas	Electricity	NGCC	Once-through	2452	2	0.536681	0.92		0.379		0.00181612	0.0426416	0.536681	1.66024e+06	891018	0	92303.3	95718.7	3.01519	70.7952
42	64	1368	Beijing	North	100	2004	2008	Coal	CHP	Extraction condensing	Circulating	4311	9.4	0.585238	0.85	0.4691	2.16	0.0178	0.137866	0.0918328	0.649875	0	0	0	0	0	0	0
84	1318	1369	Fujian	East	100	2005		Coal	CHP	Extraction condensing	Circulating	6302	9.4	0.31352	0.85	0.4691	2.16	0.0471	0.198267	0.183666	0.392653	7.64893e+06	2.00555e+06	1.06426e+06	727994	1.41136e+06	1516.53	1404.85
747	386	1370	Guangdong	South	100	2006		Coal	CHP	Extraction condensing	Once-through	5396	7.3	0.354179	0.85	0.4691	0.556	0.0336	0.0615889	0.0918328	0.435248	6.15637e+06	1.80075e+06	911255	585938	330636	379.164	565.357
747	386	1371	Guangdong	South	100	2006		Coal	CHP	Extraction condensing	Once-through	5396	7.3	0.354179	0.85	0.4691	0.556	0.0336	0.0615889	0.0918328	0.435248	6.15637e+06	1.80075e+06	911255	585938	330636	379.164	565.357
133	385	1372	Guangdong	South	100	2007		Coal	CHP	Extraction condensing	Once-through	6227	11.3	0.379805	0.85	0.4691	0.556	0.0336	0.198267	0.0918328	0.461283	6.66441e+06	2.06129e+06	1.05159e+06	634291	381555	1321.33	612.011
133	385	1373	Guangdong	South	100	2009		Coal	CHP	Extraction condensing	Once-through	6227	8.04853	0.379805	0.85	0.4691	0.556	0.0336	0.198267	0.183666	0.461283	6.66441e+06	2.06129e+06	1.05159e+06	634291	381555	1321.33	1224.02
448	1386	1374	Inner Mongolia	North	100	2007		Coal	CHP	Extraction condensing	Circulating	6719	8.04853	0.27433	0.85	0.4691	2.16	0.1496	0.0615889	0.0918328	0.350026	9.15582e+06	2.14551e+06	1.13468e+06	871413	1.62105e+06	563.897	840.804
448	1386	1375	Inner Mongolia	North	100	2007		Coal	CHP	Extraction condensing	Circulating	6719	8.04853	0.27433	0.85	0.4691	2.16	0.1496	0.198267	0.0918328	0.350026	9.15582e+06	2.14551e+06	1.13468e+06	871413	1.62105e+06	1815.3	840.804
461	1137	1376	Inner Mongolia	North	100	2004		Coal	Electricity	Pure condensing	Circulating	5250	7.2	0.351887	0.85		2.16		0.137866	0.0918328	0.351887	4.90518e+06	1.72607e+06	0	466855	1134000	676.257	450.456
461	1137	1377	Inner Mongolia	North	100	2005		Coal	Electricity	Pure condensing	Circulating	5250	7.2	0.351887	0.85		2.16		0.137866	0.0918328	0.351887	4.90518e+06	1.72607e+06	0	466855	1134000	676.257	450.456
439	872	1378	Jiangsu	East	100	2001		Coal	CHP	Extraction condensing	Circulating	6757	9.2	0.351143	0.85	0.4691	2.16	0.0756	0.198267	0.0918328	0.432123	7.74342e+06	2.24765e+06	1.1411e+06	736987	1.54578e+06	1535.26	711.1
274	726	1379	Jilin	Northeast	100	1988	2007	Coal	CHP	Extraction condensing	Circulating	3617	4.8	0.406954	0.85	0.4691	2.16	0.1112	0.137866	0.0918328	0.488209	0	0	0	0	0	0	0
274	726	1380	Jilin	Northeast	100	1989	2007	Coal	CHP	Extraction condensing	Circulating	3617	4.8	0.406954	0.85	0.4691	2.16	0.1112	0.137866	0.0918328	0.488209	0	0	0	0	0	0	0
281	1561	1381	Jilin	Northeast	100	2001		Coal	CHP	Extraction condensing	Circulating	3935	7.2	0.422337	0.85	0.4691	2.16	0.1112	0.137866	0.0918328	0.503175	3.82741e+06	1.28627e+06	664527	364277	923855	527.669	351.481
276	184	1382	Jilin	Northeast	100	2001	2009	Coal	CHP	Extraction condensing	Circulating	3789	7.2	0.423793	0.85	0.4691	2.16	0.1112	0.137866	0.0918328	0.504581	0	0	0	0	0	0	0
276	184	1383	Jilin	Northeast	100	2001	2009	Coal	CHP	Extraction condensing	Circulating	3789	2	0.423793	0.85	0.4691	2.16	0.1112	0.137866	0.0918328	0.504581	0	0	0	0	0	0	0
281	1561	1384	Jilin	Northeast	100	1992		Coal	CHP	Extraction condensing	Circulating	3935	9.2	0.422337	0.85	0.4691	2.16	0.1112	0.165092	0.0918328	0.503175	3.82741e+06	1.28627e+06	664527	364277	923855	631.876	351.481
279	1458	1385	Jilin	Northeast	100	1999		Coal	CHP	Extraction condensing	Circulating	3818	7.6	0.395177	0.85	0.4691	2.16	0.1112	0.198267	0.0918328	0.47661	3.96887e+06	1.26865e+06	644769	377741	896386	786.897	364.473
269	730	1386	Jilin	Northeast	100	1979	2010	Coal	CHP	Extraction condensing	Once-through	3353	7.7	0.384063	0.85		0.556		0.137866	0.0918328	0.384063	0	0	0	0	0	0	0
269	730	1387	Jilin	Northeast	100	1999	2010	Coal	CHP	Extraction condensing	Once-through	3353	11.6	0.384063	0.85		0.556		0.137866	0.0918328	0.384063	0	0	0	0	0	0	0
281	265	1388	Jilin	Northeast	100	1992		Coal	Electricity	Pure condensing	Circulating	3021	8.04853	0.399026	0.85		2.16		0.165092	0.0918328	0.399026	2.49114e+06	994030	0	237097	652536	411.268	228.768
281	265	1389	Jilin	Northeast	100	1992		Coal	Electricity	Pure condensing	Circulating	3021	8.04853	0.399026	0.85		2.16		0.165092	0.0918328	0.399026	2.49114e+06	994030	0	237097	652536	411.268	228.768
281	265	1390	Jilin	Northeast	100	2002		Coal	Electricity	Pure condensing	Circulating	3021	11.3	0.399026	0.85		2.16		0.165092	0.0918328	0.399026	2.49114e+06	994030	0	237097	652536	411.268	228.768
281	265	1391	Jilin	Northeast	100	2002		Coal	Electricity	Pure condensing	Circulating	3021	8.6	0.399026	0.85		2.16		0.165092	0.0918328	0.399026	2.49114e+06	994030	0	237097	652536	411.268	228.768
615	539	1392	Shanxi	North	100	2000		Coal	Electricity	Pure condensing	Circulating	3509	8.6	0.341389	0.85		2.16		0.165092	0.0918328	0.341389	3.39317e+06	1.15839e+06	0	322948	757944	560.187	311.604
615	539	1393	Shanxi	North	100	2000		Coal	Electricity	Pure condensing	Circulating	3509	10.2	0.341389	0.85		2.16		0.165092	0.0918328	0.341389	3.39317e+06	1.15839e+06	0	322948	757944	560.187	311.604
661	1162	1394	Sichuan	Southwest	100	1993		Coal	CHP	Extraction condensing	Circulating	7390	10.2	0.379805	0.85	0.4691	2.16	0.0404	0.137866	0.0918328	0.461283	7.9091e+06	2.44628e+06	1.24799e+06	752756	1.64666e+06	1090.4	726.315
661	1162	1395	Sichuan	Southwest	100	1993		Coal	CHP	Extraction condensing	Circulating	7390	8.67368	0.379805	0.85	0.4691	2.16	0.0404	0.137866	0.0918328	0.461283	7.9091e+06	2.44628e+06	1.24799e+06	752756	1.64666e+06	1090.4	726.315
661	1162	1396	Sichuan	Southwest	100	1996		Coal	CHP	Extraction condensing	Circulating	7390	8.67368	0.379805	0.85	0.4691	2.16	0.0404	0.137866	0.0918328	0.461283	7.9091e+06	2.44628e+06	1.24799e+06	752756	1.64666e+06	1090.4	726.315
660	328	1397	Sichuan	Southwest	100	1996		Coal	Electricity	Pure condensing	Circulating	3667	8.67368	0.310354	0.85		2.16		0.137866	0.0918328	0.310354	3.88466e+06	1.20562e+06	0	369726	792072	535.562	356.739
665	1832	1398	Sichuan	Southwest	100	2004	2013	Coal	Electricity	Pure condensing	Circulating	3060	9.9	0.351887	0.85		2.16		0.137866	0.0918328	0.351887	0	0	0	0	0	0	0
678	2050	1399	Tianjin	North	100	2009		Coal	CHP	Back pressure	None	5489	8.3	0.388924	0.85	0.4691	0.556	0.0646	0.198267	0.0918328	0.470401	5.69373e+06	1.79029e+06	926960	541906	365070	1128.88	522.872
[truncated: 3,307 more rows]
